# Supplementary material for: Sex differences of leukocytes DNA methylation adjusted for estimated cellular proportions
Source: Biol Sex Differ. 2015 Jun 25;6:11. doi: 10.1186/s13293-015-0029-7 (PMC4480901; doi:10.1186/s13293-015-0029-7)
Supplement: Additional file 1: — 292 CpG sites which showed significant gender differences in DNA methylation at 5 % Bonferroni correction. [file 13293_2015_29_MOESM1_ESM.xlsx]

## Sheet: Additional file1
Additional file1. 292 CpG sites which showed significant gender differences in DNA methylation at 5% Bonfferoni correction *Positions refer to Genome Research Consortium human genome build 37 (GRCh37)/UCSC human genome 19 (hg19)
Ranking	Target ID	UCSC RefGene name	Chromosome	Position*	遺伝子と関連ある病気	Lian g Sun 論文と共通gene	UCSC RefGene Group	Relation to UCSC CpG Island	Mean β value of male	Mean β value of female	Gender average difference of β value	Gender p-value	Age.pval	CD8T.pval	CD4T.pval	NK.pval	Bcell.pval	Mono.pval	Gran.pval	SV1.pval	SV2.pval	SV3.pval	SV4.pval	SV5.pval	SV6.pval	SV7.pval	SV8.pval	NAME	ADDRESSA_ID	ALLELEA_PROBESEQ	ADDRESSB_ID	ALLELEB_PROBESEQ	INFINIUM_DESIGN_TYPE	NEXT_BASE	COLOR_CHANNEL	FORWARD_SEQUENCE
1	cg12691488		1	243053673		#N/A	intergenic	CGI	0.35161	0.171293	0.180317	2.26458e-38	0.279865	0.420761	0.514803	0.353613	0.225702	0.619583	0.514155	0.000846991	0.885972	0.257121	0.585326	0.581692	0.542695	0.324151	0.514749	cg12691488	43723381	TAAAACRAATAAATAAAAACAACAAACACCACRATATCAAACAACRCCTC	NA		II			GCCAGCTCCAGAGCCACGGTGCTCCTGCCCCGGTCCTGGGACTGCGAAGAACCAGCCCGG[CG]AGGCGTTGCCTGACATCGTGGTGTCTGTTGCCCCCACCCACTCGCCTCAGCCCTGGAGCT
2	cg03618918		1	160865097		#N/A	intergenic	Others	0.790496	0.691049	0.099447	6.37646e-37	0.758967	0.0287337	0.0225395	0.0142827	0.00798784	0.0168036	0.0259307	0.00272056	0.896387	0.0916216	0.0594513	0.582469	0.374738	0.994193	0.0197118	cg03618918	31608355	CRATAAACCAATATCTATCRATAACTCTCCTCRCACTATAAATAATAATC	NA		II			TTGAACAAAGTAGAAGAAAGAATGAAAGAATTGAGTCAGGACAGTACTGGGCGGGTGAAA[CG]ATTACCACCCATAGTGCGAGGAGAGCCATCGACAGATATTGGCCCACCGCCGATGGGCGC
3	cg17238319	RFTN1	3	16428391	glaucoma Janssen SF, Gorgels TG, van der Spek PJ, Jansonius NM, Bergen AA. J Clin Bioinforma. 2013	#N/A	gene body	Others	0.659687	0.787564	-0.127877	6.88335e-34	0.982226	0.670989	0.444057	0.474585	0.592177	0.306019	0.46567	0.00159235	0.998592	0.0570528	0.717261	0.915861	0.46242	0.867045	0.0922268	cg17238319	52808356	TCAACATCCCATAATATATCACAAACTACTACCTCTACTTTTTATCTCCC	NA		II			AGCTCATGGGAAAGGTCATAAGAGCCTACACTTGCTATGGGAAAGGATGTGAGAAGTCCA[CG]GGAGACAAAAAGTAGAGGCAGCAGTCTGTGACACACCATGGGATGCTGATTTGTCAAACA
4	cg25304146	WBP11P1	18	30092971	なし	#N/A	gene body	Others	0.630286	0.549667	0.0806191	1.31347e-32	0.000640086	0.406849	0.549993	0.520192	0.697257	0.778831	0.750837	1.6402e-05	0.000462194	0.136229	0.000261487	0.0559768	0.00682127	0.678902	0.813907	cg25304146	56797332	ACTACATTCTAATAACACATCCACTACTTCTTCACAACAACAAACTCCCC	NA		II			AATCAAGAGGAACTGCATTCTGATGGCACATCCACTGCTTCTTCACAGCAGCAGGCTCCC[CG]GCAGTCTGTTCCTCCTTCTCAGGTACAAGCACCTCCCATGCTTCACCATTACGGCCTCCT
5	cg03691818	KRT77	12	53085038	なし	#N/A	gene body	Others	0.0431155	0.177518	-0.134402	3.24608e-32	0.537701	0.0114618	0.0269094	0.017611	0.0070394	0.00356786	0.00516583	0.866621	0.0100743	0.946104	0.176744	0.0786848	0.731496	0.340308	0.0493128	cg03691818	13755345	AAATAAAAACAATTATAACAACAACTACAACAACAATAACAAAAACTACA	25678352	AAATAAAAACGATTATAACAACGACTACGACGACGATAACGAAAACTACG	I	A	Red	TGGTGGAGGTCTGGATGATCTGCACGCGCGAGGATCCGCGGCCGCTTCTGCCGCTCCCTC[CG]TAGCTCCCGCCACCGCCGCCGCAGCCGCTGCCATAACCGCCTCCACTCCTGCCTCGTGCC
6	cg17232883		11	59318136		#N/A	intergenic	Others	0.0755173	0.156801	-0.0812833	4.72129e-31	0.0312895	0.617318	0.292199	0.424171	0.609156	0.775054	0.878643	0.244427	0.0280927	0.452717	0.262366	0.00218064	0.132147	0.782713	0.0173302	cg17232883	55689309	CTAAATAACATCTCATAATTCCACTAAAACTCRAACCCAAAACCTTCTAC	NA		II			CTCACAAAACGCTAGGTAACATCTCATGGTTCCACTGGGGCTCGAACCCAGGACCTTCTG[CG]TGTAAAGCAGACGTGATAACCACTACACTATGGAACCCCACACGACTAAAACGTTCCTCC
7	cg25568337	ARID1B	6	157098338	①Coffin-Siris Syndrome Vals MA, Oiglane-Shlik E, Nõukas M, Shor R, Peet A, Kals M, Kivistik PA, Metspalu A, Ounap K. Eur J Hum Genet. 2014 Feb	#N/A	Promoter	Others	0.16416	0.257558	-0.0933978	1.06991e-29	0.378444	0.955202	0.751745	0.928932	0.963255	0.614837	0.624979	0.0494434	0.00525082	0.967548	0.0128793	0.000477575	0.0697759	0.57007	0.309467	cg25568337	61755325	AACCCAACCAAACTTAAACTAAAACTAAAACCAAAACCAAAACCAAAACA	17793375	AACCCAACCGAACTTAAACTAAAACTAAAACCGAAACCGAAACCGAAACG	I	A	Red	CGGGGGGAAAGTGCAGGTTCCGGCCGCCCCACGCCGCCGCGCTCCGAGCGGCCGCCGAGC[CG]CCCCGGCCCCGGCCCCGGCCCCAGCCTTAGCCCAAGCCCGGCTGGGTCCCGCGAGGCTGC
8	cg04946709	LOC644649	16	59789030	なし	#N/A	gene body	CGI	0.805482	0.630791	0.174691	1.36527e-29	0.826366	0.876859	0.88971	0.659486	0.229816	0.497499	0.289475	0.651538	0.00596046	0.99927	0.487349	0.0181879	0.109592	0.191296	0.013251	cg04946709	35745409	CACAACAAAAAAATAACCCCRATAAAACCTTAATTTCTCCAACCRTAAAC	NA		II			TCGTCCACGCCCACAACAGAGAGGTGGCCCCGGTAGGGCCTTGATTTCTCCAACCGTAAG[CG]AGCCGCGGTGTGGGTGACTGCAGTAGGGCAAACTCGGTGCGGTGAAGGCTTGGTTCAATC
9	cg22266749	COL25A1	4	110223959	①Alzheimer's disease Tong Y , Xu Y, etal Neurogenetics. 2010 ②antisocial personality disorder, substance dependence Li D , Zhao H etal Biol Psychiatry 2012 Apr	#N/A	Promoter	CGI	0.191668	0.0929339	0.0987345	2.76669e-27	0.789633	0.0982078	0.0539942	0.0980727	0.099793	0.18115	0.157459	0.219909	0.842296	0.00200743	0.0095251	0.605978	0.218712	0.00317464	0.875025	cg22266749	69690435	TAATAAAACAAACTCCTACTTTACCTTCAAAAAAAAAACACACAACAACA	69682301	TAATAAAACGAACTCCTACTTTACCTTCGAAAAAAAAACGCGCAACAACG	I	A	Red	CCGAGCACGACGTCCCTCCCCCGACCCCCTCCCGGCGCCCGGCGTCCGGCCTGCCGCTCC[CG]CTGCTGCGCGCCCCCCTTCCGAAGGCAAAGCAGGAGCCCGCCTTATTATCATAATGTATT
10	cg12177922	HAX1	1	154245232	①neutropenia Glaubach T, Minella AC, Corey SJ. Pediatr Res. 2014 ②esophageal squamous cell carcinoma Li M, Tang Y, Zang W, Xuan X, Wang N, Ma Y, Wang Y, Dong Z, Zhao G. Diagn Pathol. 2013	#N/A	Promoter	CGI	0.207393	0.297392	-0.0899992	4.68276e-27	0.330747	0.00487337	0.009855	0.0140767	0.0269698	0.192949	0.145027	0.721919	7.1543e-05	0.0100957	0.10619	0.000660758	0.000583544	0.342199	0.335971	cg12177922	60635430	ACATCCCAATACAAAAATAAACCTCTTTAATCTCTTCCAAAACTTTTTCA	30804413	GCGTCCCAATACGAAAATAAACCTCTTTAATCTCTTCCGAAACTTTTTCG	I	A	Red	GTTCAAAGGTTCGCGTCCCAGTACGGGAATGAGCCTCTTTGATCTCTTCCGGGGCTTTTT[CG]GCTTTCCTGGACCTCGGAGGTGAGAGTAGGTCCGGCTCGGACAAGGGTGGGGGTCGTCTG
11	cg23719534		15	101099284		#N/A	intergenic	CGI	0.858621	0.95174	-0.093119	6.66928e-27	0.760679	0.259206	0.247393	0.264335	0.218326	0.30403	0.330122	0.607578	0.993935	0.308837	0.26846	0.129136	0.303115	0.610019	0.495351	cg23719534	62608376	AAAAACAACATAATAATAACATCAACAAAAACTCCCCATACATACCCTCA	37730394	AAAAACGACGTAATAATAACATCAACGAAAACTCCCCATACGTACCCTCG	I	C	Grn	GACGCAGCCTCGGAGGGCGGCGTGGTGGTGGCATCAACGGAGGCTCCCCATGCGTGCCCT[CG]CCTCCCAGCGCGCGGCCCGGCGCAGCTGACAACGCCCCCGGGTGGGAGCAGCTGCCGGCC
12	cg20299935		17	21795943		#N/A	intergenic	Others	0.707917	0.811202	-0.103285	1.83891e-26	0.801515	0.176286	0.263627	0.162772	0.17836	0.411384	0.257053	0.0140613	0.684189	0.0175215	0.707256	0.273114	0.528572	0.94887	0.141078	cg20299935	54707312	TCTATAATAAATTAACCRCATTTCTTTAAACCRACTCCACTTACAAACRC	NA		II			GCAAGTGTTGGATGTCTGCGTGTGTGTGTGGCTTTGTGTATGTGTGTACGTGTGTGTGTG[CG]CGCCTGTAAGTGGAGTCGGCTTAAAGAAATGCGGCTAACTCACTACAGATTTTTCCCCCA
13	cg12052203	B3GNT1	11	66115045	①Walker-Warburg syndrome Buysse K, Riemersma M, Powell G, van Reeuwijk J, Chitayat D, Roscioli T, Kamsteeg EJ, van den Elzen C, van Beusekom E, Blaser S, Babul-Hirji R, Halliday W, Wright GJ, Stemple DL, Lin YY, Lefeber DJ, van Bokhoven H. Hum Mol Genet. 2013 May	#N/A	Promoter	CGI	0.171719	0.0354786	0.136241	6.19368e-26	0.979918	0.214235	0.133554	0.199788	0.219311	0.335498	0.334183	0.517059	0.302195	0.063699	0.184942	0.69389	0.072849	0.0826031	0.337516	cg12052203	18620388	ATAACATAAAACATCTACATAACTCTCAAAACTCAAAACACACAACAACA	34767414	ATAACGTAAAACATCTACATAACTCTCGAAACTCGAAACGCGCAACAACG	I	A	Red	AAGGCGCACCGGATGGCGTAGGACATCTGCATGGCTCTCGGGGCTCGGGGCGCGCAGCAA[CG]ACCACCCGGCCACAGACTACGCCAGCGGCCGCAAGCCCGGATTTACCGCAGCCTGCCGAG
14	cg06710937		13	23489940		#N/A	intergenic	CGI	0.0618376	0.190968	-0.129131	1.39218e-25	0.667577	0.151287	0.150309	0.136481	0.0352875	0.149304	0.120853	0.882722	0.0717008	0.132864	0.17864	0.243518	0.895279	0.600054	0.000913605	cg06710937	44636308	AATAACAATTCCTACAAACACCTAAAACTTACAAAACATAAAACCAAACA	13781313	AATAACGATTCCTACAAACGCCTAAAACTTACGAAACGTAAAACCGAACG	I	A	Red	GCACTTGGAACTGGATCTGGCGACTGTGCCGGCGCGCCGCCTCTGCCGCGGTCCTAGCGC[CG]CTCGGCTTCACGCTCCGCAAGTCCCAGGCGTCTGCAGGAACCGCCATCACCACCCGCACC
15	cg23814743	NICN1	3	49466685	なし	#N/A	Promoter	CGI	0.238628	0.276949	-0.0383207	2.25015e-25	0.186211	0.000696813	0.000878766	0.00104202	0.00463888	0.0584808	0.112193	1.54028e-25	3.20207e-07	0.0919513	3.28691e-07	0.00125487	0.000713792	0.160655	0.274101	cg23814743	17759365	AACCTTTCACATAACAAAACACCAAAACRCRAAACATAATAACAACAACC	NA		II			GAGGGCTACGGAGCCTTTCACATGGCAAGGCACCAAAACGCGGGACATGGTGACAGCAGC[CG]CAACTAAGTGCAACCGCCGCTCTAGGCCCCCGACCACCAGCCCTTCCCGGCATCCTCAGC
16	cg15817705		1	209406063		#N/A	intergenic	CGI Shore	0.749832	0.661891	0.0879409	2.72751e-25	0.0693951	0.129564	0.158129	0.174932	0.271991	0.53431	0.615982	0.910802	0.000175064	0.182999	0.00209036	0.0582229	0.00209303	0.445147	0.0496579	cg15817705	25716413	ACTCACTTAATCTCCTTCTTCTCCTTAAAAATATTCATAACCATCAACAC	NA		II			TACCAAACGAGTCAGCTTATGACCAGAGCAACATCGATGGCGCGTCTACTATGCCTTAAA[CG]TGCTGATGGCCATGAACATCTCCAAGGAGAAGAAGGAGATCAAGTGAGTTGGTCTGCCCA
17	cg03218192	AP2B1	17	33914403	①gastriccancer Varis A, Wolf M, Monni O, Vakkari ML, Kokkola A, Moskaluk C, Frierson H Jr, Powell SM, Knuutila S, Kallioniemi A, El-Rifai W. Cancer Res. 2002 May	#N/A	Promoter	Others	0.275511	0.364998	-0.0894865	1.29803e-24	0.114169	0.000311873	0.000380477	0.00127571	0.00280166	0.0740595	0.0516277	0.763258	5.55122e-07	9.68468e-05	0.544832	1.0278e-05	0.000233759	0.43631	0.785745	cg03218192	46727373	ATCATAACAAACAAAAAACCATTACACCACCACCTAAACTATACTCTCCA	18780506	ATCGTAACGAACAAAAAACCATTACACCACCACCTAAACTATACTCTCCG	I	A	Red	ACCTAGAAAAGAATCGTGACGGGCAGGAAACCATTACACCACCACCTGGGCTGTGCTCTC[CG]GCTCCCGCCGCCACCCCCGCCCTCGCCTTCGCCTCCGCCTCCGGTGAGTTCAGGGCGGTT
18	cg07852945	TLE1	9	84303915	①lung cancer Yao X, Jennings S, Ireland SK, Pham T, Temple B, Davis M, Chen R, Davenport I, Biliran H. PLoS One. 2014 ②synovial sarcomas Rekhi B, Basak R, Desai SB, Jambhekar NA. Indian J Med Res. 2012 ③ breast cancer Holmes KA, Hurtado A, Brown GD, Launchbury R, Ross-Innes CS, Hadfield J, Odom DT, Carroll JS. Proc Natl Acad Sci U S A. 2012	#N/A	Promoter	CGI	0.102576	0.176538	-0.0739612	2.57945e-24	0.356089	0.985336	0.952678	0.791689	0.69722	0.334677	0.682034	0.230495	0.00402896	0.948493	0.651582	0.828293	0.536524	0.740186	0.000580244	cg07852945	18601465	ACTCRAAAAACATTAAACACTTACRAAACTACTCTCRATAAAATAACCCC	NA		II			CACGCCCCGTGCGACCAGCACTCGGTGTTCTCCGCGGTTGCACAAACCCTCCGGGCCCGA[CG]GGGCTACTCCACCGAGAGCAGTCCCGCAAGTGCCCAATGCTCCTCGAGCCCGGGGAGCAT
19	cg23256579	PRR4	12	11002403	なし	#N/A	Promoter	Others	0.421733	0.630915	-0.209182	2.96763e-24	1.88775e-07	0.770895	0.502578	0.820337	0.62729	0.551946	0.777442	0.227513	0.67938	0.90533	0.470805	0.13538	0.0681176	0.358314	0.428762	cg23256579	41700448	CACTTCTAACTATAAAATCACTACTAACAAACATATACAAACRTAAACAC	NA		II			TTGATTTTCAATTGGGTTAGACAGTTAGTCTTTCCCCTTCATTGGTTGTCTGTGTGCACA[CG]TGCTTACGTTTGTATATGTTTGTCAGCAGTGATCTTATAGCCAGAAGTGAAAATGATTAA
20	cg25294185	RNASEH2C	11	65487814	①Aicardi-Goutières syndrome Rice GI, Forte GM, Szynkiewicz M, Chase DS, Aeby A, Abdel-Hamid MS Lancet Neurol. 2013	#N/A	gene body	CGI	0.170837	0.063942	0.106895	1.87878e-23	0.632919	0.0190603	0.00960326	0.00507077	0.0522018	0.00374249	0.00284628	0.244759	0.102551	0.012132	0.0134083	0.12385	0.863312	0.0306358	0.330589	cg25294185	20714382	AAAAATCTAACTTCCCCATCAACACCTTCTTCTCTTCTATCACCATCACA	33796480	AAAAATCTAACTTCCCCATCGACACCTTCTTCTCTTCTATCACCATCACG	I	T	Red	CGGAATCCCGCAAGGGGTCTGGCTTCCCCATCGACACCTTCTTCTCTTCTGTCACCATCA[CG]TATCCCACGAGGCCAGGCGGCACCGCCACCTCCTCTCCCCGTAGACAGCGGCCCCGAAAC
21	cg08034535	RAB33B	4	140375469	①Smith-McCort dysplasia Dupuis N, Lebon S, Kumar M, Drunat S, Graul-Neumann LM, Gressens P, El Ghouzzi V. Hum Mutat. 2013	#N/A	Promoter	CGI	0.0481127	0.0778991	-0.0297864	6.15077e-23	0.589392	0.171341	0.135095	0.155489	0.101552	0.0763801	0.0464044	5.74822e-05	0.0165862	0.240253	0.00553642	0.219729	0.447087	0.279686	0.37896	cg08034535	29795420	CRACCAACRCAAAAACRATAAATCAAACATATCTTACCCACATTAAAATC	NA		II			AGGGGCCTCAGGGTTTTTGCCTCCTGCCCGCTCCCGCATCTTCAAGATAATCGTGATCGG[CG]ACTCCAATGTGGGCAAGACATGCCTGACCTACCGCTTCTGCGCTGGCCGCTTCCCCGACC
22	cg02606018		12	10658281		#N/A	intergenic	Others	0.276404	0.224735	0.0516684	1.48234e-22	0.751294	6.69954e-07	4.65675e-06	3.20417e-06	2.58113e-05	0.000469017	0.000290466	4.47502e-06	0.000373461	1.81631e-05	1.29216e-05	0.169751	0.389574	0.975432	7.97728e-05	cg02606018	16720405	TTTAAATAACTACCCTCAATATTACCTACACAAATATCTACCAAATCTAC	NA		II			GGGGGCGGGGGTTTGGGTGGCTGCCCTCAGTATTGCCTGCACAAATATCTACCAAGTCTG[CG]ACGAATAGCTCCAGCAACTTTGCACCGTGTTTTCCAGTAAGCCTACCGACAGGCACTGTG
23	cg04858776		11	59318494		#N/A	intergenic	Others	0.0774251	0.183157	-0.105732	2.45368e-22	0.0079277	0.215816	0.496264	0.390734	0.331018	0.326607	0.381511	0.033696	0.909384	0.0133757	1.87253e-06	0.0315081	0.00739036	0.45012	0.00154974	cg04858776	22796459	TATAAATCACACCATAATTCCACTAAAACTCAAACCCAAAACCTTCTACA	27612409	TATAAATCACGCCGTAATTCCACTAAAACTCGAACCCAAAACCTTCTACG	I	T	Red	AAAAGAAAAAGGTATGAATCACGCCGTGGTTCCACTGGGGCTCGAACCCAGGACCTTCTG[CG]TGTAAAGCAGACGTGATAACCGCTACACTATGGAACCGCGTGCGGAATGGCTGTCTCTGG
24	cg13323902	VTRNA1-1	5	140090859	なし	#N/A	Promoter	Others	0.197753	0.251677	-0.0539235	2.54115e-22	0.34439	0.161951	0.183357	0.206646	0.170317	0.357136	0.405763	0.000939206	0.15457	0.831187	0.851988	0.335283	0.144994	0.130008	0.0203366	cg13323902	21710422	TTATTTCAATTAAAAAACTATCRAAATAACCRCTAAACTAAAACCAACCC	NA		II			CACTCTTTGTGACGTAGGTCTTTCTCACCAGTCAATAAAATATAATCCGAAAGCAACCTC[CG]GGCTGGCTTTAGCTCAGCGGTTACTTCGACAGTTCTTTAATTGAAACAAGCAACCTGTCT
25	cg12900929	PRDM4	12	108154862	gastric cancer Yan Z, Xiong Y, Xu W, Li M, Cheng Y, Chen F, Ding S, Xu H, Zheng G. Int J Oncol. 2012	#N/A	Promoter	CGI	0.109176	0.16712	-0.0579445	9.337e-22	0.910549	0.446858	0.561797	0.465381	0.214299	0.378064	0.329596	0.0851634	0.0449212	0.0433613	0.0325776	0.112477	0.0270063	0.0410063	8.26709e-06	cg12900929	16664433	AAAAATACAACCCAAAAAAAACCACAAACCAAAAAAAACCAAACAAAACA	43622502	AAAAATACGACCCAAAAAAAACCGCGAACCGAAAAAAACCGAACGAAACG	I	A	Red	TCGGGGCCCTGCCCGTCCGCTCGGCCCCCTCACCCCGGGGGCCGCTGCCCTAACGTTTCC[CG]TCCCGCCCGGCCCTTCCCGGCCCGCGGCCTCCTCTGGGCCGCACCCTCTGCGGCGCGTTT
26	cg17612569	ATP5J	21	27107221	①colorectal cancer Zhu H, Chen L, Zhou W, Huang Z, Hu J, Dai S, Wang X, Huang X, He C. PLoS One. 2013 ②renal cell carcinoma Bjerregaard H, Pedersen S, Kristensen SR, Marcussen N. Diagn Mol Pathol. 2011	#N/A	Promoter	CGI	0.113296	0.0208884	0.0924073	1.01992e-20	0.964533	0.679467	0.623455	0.628118	0.702429	0.523273	0.67217	0.802301	0.951929	0.253959	0.180653	0.253616	0.710632	0.363779	0.520681	cg17612569	71712365	CATAATACATTACAATAACAAATAAACATATAAAAACAAAACCAAAACCA	31774336	CATAATACATTACGATAACGAATAAACGTATAAAAACGAAACCAAAACCG	I	A	Red	CACCTTGCACTCAGTCCCGAGCTGCCAAAGCCTCCGCCGCCACCACCTCCGCTCTACTTC[CG]GCCCTGGCTCCGCCCCCACACGCCTACCCGCCATCGCAATGCATTATGGGCCGCCGTTTC
27	cg24016844	C1orf103	1	111506641	なし	#N/A	Promoter	CGI	0.0985945	0.0595668	0.0390277	1.82813e-20	0.679049	0.18756	0.130027	0.13831	0.205132	0.126824	0.132265	0.0964588	0.538966	0.254793	0.086349	0.837406	0.121127	0.611868	0.0428498	cg24016844	31713483	AATCTTCAACACTAACCAAACTCTATTAAAAATAATACCACCAAAACCAC	NA		II			AGTCTCCGCCCTCAGAGCCTACGACAACTCTCCAGACTCCGCCGGAGCAGGCGCAGGGGG[CG]TGGCCTTGGTGGCACCACCCCCAACAGAGCCTGGTCAGTGCTGAAGACTGCGTCAGTCTG
28	cg10334916	RNPEPL1	2	241508098	なし	#N/A	Promoter	CGI Shore	0.150126	0.0781391	0.0719866	1.4799e-19	0.0649811	0.140222	0.127175	0.104114	0.294855	0.486246	0.492768	0.00725437	0.0347553	0.00306914	0.000303373	0.135126	0.811139	0.0013527	0.41954	cg10334916	20733435	CAAACCCAACTACAAATAACAAAAACAAAAAAACTACACACTAAAAACCA	33782360	CAAACCCAACTACAAATAACGAAAACGAAAAAACTACGCGCTAAAAACCG	I	A	Red	GCGCCGAGGCCGCGCCCGTCCGCCCGCCGCCCGAGCCGCCGCCCGCCCTGGACGTGGCCT[CG]GCCTCCAGCGCGCAGCTCTTCCGCCTCCGCCACCTGCAGCTGGGCCTGGAGCTGCGGCCC
29	cg21148594		14	65704156		#N/A	intergenic	Others	0.741473	0.666926	0.0745463	2.59551e-19	0.827117	0.221159	0.328944	0.412059	0.405388	0.649983	0.566038	0.332585	0.288328	0.00883434	0.0675022	0.65356	0.36775	0.151664	0.000208971	cg21148594	21792459	ACTCCCTCAAACCTCTTAAAAACACTCATCCCATTTATAAAAATAAAACC	NA		II			ACTTAATCCCCAGTGGGATCCTATTGAGAGGTGTGGTGTTTGGAAGCATATAGGGAAGGA[CG]GCTTCATCCTCACAAATGGGATGAGTGTCCTTAAGAGGCCTGAGGGAGCTTGTTCTCCCC
30	cg17743279	CDK6	7	92463268	leukemia Antony-Debré I, Steidl U. Blood. 2014	#N/A	Promoter	CGI	0.0245704	0.0486666	-0.0240962	5.20054e-19	0.0858962	0.489841	0.508169	0.628778	0.803053	0.984616	0.847203	0.000151195	0.0510912	0.786998	0.202038	0.031651	0.0580604	0.569897	1.68759e-05	cg17743279	53612335	CACAAAAAAATTACAAAAACCCCTCAAAAATAAACAAACAACACAAAACA	46648353	CGCGAAAAAATTACAAAAACCCCTCGAAAATAAACGAACGACGCGAAACG	I	C	Grn	AAGCCGTCTTCGCGCGGAGAGGTTGCAGGGGCCCCTCGGGGATGAGCGAGCGGCGCGGGA[CG]CAGTGGAACGGGAGGGGGCGTGCCGAGCAGCCCAGAGTGTGCCGGGAGCGCGGGGGAGGG
31	cg27615582	PRR4	12	11002411	なし	#N/A	Promoter	Others	0.638254	0.750625	-0.112371	5.75845e-19	0.00300018	0.116423	0.158642	0.0644582	0.149578	0.389977	0.154059	0.543493	0.414116	0.253797	0.492047	0.629607	0.303731	0.508853	0.0740621	cg27615582	30636385	ATCATTTTCACTTCTAACTATAAAATCACTACTAACAAACATATACAAAC	NA		II			CAATTGGGTTAGACAGTTAGTCTTTCCCCTTCATTGGTTGTCTGTGTGCACACGTGCTTA[CG]TTTGTATATGTTTGTCAGCAGTGATCTTATAGCCAGAAGTGAAAATGATTAATATCTCTA
32	cg07628841	CCDC121	2	27851430	なし	#N/A	Promoter	Others	0.414629	0.48103	-0.0664019	8.25493e-19	0.299706	0.0171185	0.0926343	0.0943927	0.22125	0.390351	0.183291	3.45827e-06	0.0115736	0.073509	0.270175	0.362008	0.244243	0.260755	0.000407042	cg07628841	62802474	AAATATAAAAAACTCCCATAATTTATTCATTCAATACTCAAAAAATCTCA	43674448	AAATATAAAAAACTCCCGTAATTTATTCGTTCGATACTCAAAAAATCTCG	I	A	Red	GGAACAATGTGCAAGTGTGGAAAGCTCCCGTAGTTTATTCGTTCGGTGCTCAAAGGGTCT[CG]GTGCTGCCCAGCAACCCTGGAGACTGCACCCTGCTCCAGTCCCGGCTGGTCCAGCCCTGA
33	cg11460509		21	15445421		#N/A	intergenic	CGI Shelf	0.746267	0.78126	-0.0349928	2.65885e-18	0.11238	0.121344	0.0725687	0.0796334	0.140845	0.0602102	0.0368517	0.0130426	0.0900194	9.14086e-06	0.530887	0.506799	0.00395115	0.956421	6.90006e-06	cg11460509	36642465	ACTCCACAACCCCATTAAACAAAACRAAAAACTACCRAAAAAACACTATC	NA		II			GCAAGCCAGCGACTCCACAACCCCATTGGGCAGGGCGAGAGGCTGCCGGGAAGGCACTGT[CG]TTCGAAGGACCTGCCTCGCTACCTTTTACCCCGGGCTGCCTCAACATCCCCTTTTAAGCC
34	cg08292519		4	117374476		#N/A	intergenic	Others	0.80258	0.774505	0.0280745	3.93749e-18	0.624444	0.412817	0.657384	0.35011	0.309005	0.667386	0.554696	0.00787396	0.189927	2.37947e-08	0.0655151	0.0138761	0.868681	0.206318	6.43943e-06	cg08292519	50775339	ACCTTAAAAAAACACCACAACAAAAAAACACACTAACAAACACCAACACA	54663386	ACCTTAAAAAAACACCACGACAAAAAAACACGCTAACGAACGCCAACACG	I	C	Grn	GTTCTCCTCTGAAGGCCCCCGCCAAACGCTGCCTTGTCCCGACCGTGGATGGCCTGCCAG[CG]TGCTGGCGTCCGTCAGCGTGCTCTTCTGTCGTGGTGCTCCCTCAAGGTCCTCTCGCTATC
35	cg22948959		1	2509272		#N/A	intergenic	Others	0.386258	0.470213	-0.0839552	4.03458e-18	0.418626	0.664484	0.488205	0.635141	0.81095	0.810377	0.702458	0.0521546	0.0253967	0.00222909	0.301035	0.0767185	0.573358	0.665047	0.63519	cg22948959	20682329	AATAATTCCTTTTTAAACRCAAAAACTACCRTCATCTTCTCTCACTCAAC	NA		II			GCAGTTACGCGGATGGTTCCTTTTTAAACGCAGGAGCTGCCGTCATCTTCTCTCACTCAA[CG]GTCATCATGGAAAGTGAAAACGACGGTGCGGCTCCTCCCACGGAGGAGAGACAAGCTCAC
36	cg09513416		6	71319075		#N/A	intergenic	Others	0.752398	0.600927	0.151471	4.34606e-18	0.718795	0.557801	0.74529	0.500197	0.280853	0.414796	0.333467	9.36607e-14	0.0356586	0.0251394	0.0189966	0.037791	0.344899	0.798178	0.691083	cg09513416	35741337	ACTACTACCATAATAAAACAAAACCCTATACCATACCTAAAAAAAAAACA	61719389	ACTACTACCATAATAAAACGAAACCCTATACCATACCTAAAAAAAAAACG	I	A	Red	ATGCTGTGCCGTGCTGCTGCCATAGTGAGGCGAGGCCCTGTGCCATGCCTGGGGGAGGGG[CG]GCAGGAGACTGGGGGGCCGCGTGGCGTGTCAGGCTGCGGCCAGTGGGGAGTGCCGACCAT
37	cg25438440	CLDND1	3	98241168	なし	#N/A	Promoter	CGI Shore	0.0435676	0.0704305	-0.0268629	5.19934e-18	0.90267	0.692381	0.721322	0.578281	0.280447	0.302702	0.214362	0.830461	0.00378832	0.0824961	0.573591	0.0244457	5.21906e-06	0.712747	0.155457	cg25438440	59648339	AACTCAACRACAATAATAAATAACCRCRATAAAATAACTCAAAACAAATC	NA		II			GGCGTGGACAGGGCTCAACGGCAGTAGTAAATGGCCGCGGTAAAATGACTCAAGGCAGAT[CG]CGCTGAGTCAAATACTACACGGCAAGTATACACCGTGACCGCACCAAACACCTTACAAAG
38	cg11841231	PARD3B	2	205543309	なし	#N/A	gene body	Others	0.823693	0.756594	0.0670998	1.89461e-17	0.353739	0.479455	0.723437	0.773165	0.962504	0.964346	0.847732	2.64135e-11	0.962524	0.136555	0.0088466	0.214492	0.26788	0.846723	0.614318	cg11841231	55682422	AAAAAATAATCTTTCCTTAAAACCTAACTAACTCCAACCRAATCRTCTCC	NA		II			ATGGTGCGGGAAGAAAGTAGTCTTTCCTTGAAGCCTGGCTGACTCCAGCCGGGTCGTCTC[CG]AAGTCGTGTGGTCTGACATTAAGCCGCGTCTAGCCTTAGTCTCTGATGCGCAGTTGCTTC
39	cg16727519	LOC440926;H3F3A	1	226252141	なし	#N/A	gene body	CGI Shore	0.576197	0.51964	0.0565568	2.05803e-17	0.29391	0.0309932	0.0459272	0.0880422	0.207698	0.201724	0.221326	0.836642	0.0708434	0.765313	0.0143822	0.0277805	0.00934278	0.838367	0.825969	cg16727519	16656464	TTTTTTAATACCTATAACRATAAAATTTCTTCACCCCTCCAATAAAAAAC	NA		II			AATCGACCGGTGGTAAAGCACCCAGGAAGCAACTGGCTACAAAAGCCGCTCGCAAGAGTG[CG]CCCTCTACTGGAGGGGTGAAGAAACCTCATCGTTACAGGTATTAAAAAACAGGAAAAAAA
40	cg06962442		16	68271698		#N/A	intergenic	CGI	0.0613057	0.0289975	0.0323082	4.21626e-17	0.0407282	0.121788	0.106114	0.0594737	0.184885	0.195319	0.123716	0.842754	0.92179	0.19282	0.0027767	0.266766	0.400158	0.017954	0.998958	cg06962442	26793481	AAAATTAACTAAAAAAACATAACCAAAAAAAAAACCACCTCCACCAAACA	10749504	AAAATTAACTAAAAAAACGTAACCGAAAAAAAAACCGCCTCCACCAAACG	I	C	Grn	CGCGGGGCGGGGCGCAACCGCGAGTAACGCTCCTCCCCCTCCCGCCCGGTAGGGCGCCTG[CG]CTTGGTGGAGGCGGCCCTTCCTCCGGCCACGCCCTTCCAGCCAACTCCCCTAAACCAGTG
41	cg01225095	YARS2	12	32909323	なし	#N/A	Promoter	CGI Shore	0.106316	0.146936	-0.0406202	6.82801e-17	0.788662	0.439558	0.324591	0.386702	0.315213	0.422227	0.486586	5.22325e-06	0.19439	0.803431	0.0816219	0.0232616	0.00315869	0.721505	5.80064e-05	cg01225095	51699329	AAATTTTTCTTACTATACCTTAAACAAAACTACCACCTCCTAAAAAAACC	NA		II			TGAGACGCAAGCAATTTCATAGTACCGATTCCCTAATTGCACCTCGTCCCCAGTATTCAT[CG]GCTCTTCCAGGAGGTGGCAGTCTTGTCCAAGGTATAGCAAGAAAAACTCAGTGCAATAAA
42	cg05475702	FAM41C	1	812248	なし	#N/A	Promoter	Others	0.663516	0.715002	-0.0514859	3.10357e-16	0.53052	0.38457	0.402521	0.522484	0.265895	0.525961	0.575395	0.403359	0.678603	0.000388715	0.639668	0.818136	0.00400131	0.443178	0.0508624	cg05475702	61753406	CCCAAATTTCCAAATTTCTAAAACCCCTCTTCCAACCTAACAAACATAAC	NA		II			CCAGCTACAGGCCCAGGTTTCCAAGTTTCTGGAGCCCCTCTTCCAGCCTGGCAAGCATGG[CG]TGTTGTAGGGGAAGGACATGAAGCCTACAGGCAGCAGAACCTGTCTGGGTATGTTCTCTA
43	cg26516287	SCIN	7	12629275	①prostate cancer Wang D, Sun SQ, Yu YH, Wu WZ, Yang SL, Tan JM. Int J Oncol. 2014	#N/A	Promoter	Others	0.726634	0.769947	-0.0433132	7.04938e-16	0.734299	0.376338	0.32258	0.225936	0.162749	0.180424	0.0709521	0.000940095	2.42876e-05	0.665637	0.00141858	0.0782541	0.0304222	0.0393021	0.433229	cg26516287	17665451	TCTCCAATTCCAAAAAACTCTTTAAACAACAATAACACTTCAAAACCATC	NA		II			CACTCCTCTTCTAAAAAGATACACAGGCCGCCTTTCTCGGCAGTGAGGAGATCTAAACCT[CG]ATGGTTTTGAAGTGTCACTGCTGCTTAAAGAGTCTTTTGGAATTGGAGAGCAAGTCTATT
44	cg01906879	GBE1	3	81811016	なし（グリコーゲン合成などに関与）	#N/A	Promoter	CGI Shore	0.0577159	0.0727227	-0.0150068	7.0987e-16	0.04961	0.339732	0.680384	0.476026	0.423882	0.657058	0.66463	0.0551093	0.0999572	0.158735	0.103396	0.712825	0.00269902	0.0365139	0.0234181	cg01906879	40630489	ACCAAAACTAAACRAAATCAACTTAAAACCCACCTCCTAAAATAACCTCC	NA		II			TGGCACCTGGAGGCCGCAGGGACCTGCCCTTTCCTCCCCTTAACGGTTTTTTCCTGCTGG[CG]GAGGTCATTCTAGGAGGTGGGTCCCAAGCTGACCTCGCTCAGCCTTGGCCTTCCTCACCC
45	cg10739556		7	27192056		#N/A	intergenic	CGI Shore	0.0968855	0.150081	-0.0531954	8.15224e-16	0.628776	0.0748625	0.128338	0.129506	0.139878	0.117182	0.0991616	1.38813e-05	0.0312818	0.650145	0.398599	0.714687	0.00729937	0.380129	0.00132532	cg10739556	37802485	AAATTAACCAAATTACAAATTACAAAACTACTACCACAACACCAAAAACA	14675367	AAATTAACCAAATTACGAATTACAAAACTACTACCGCGACGCCGAAAACG	I	A	Red	AGAGGACGCAGGAAATTAGCCAGGTTGCGAGTTGCAAAGCTGCTGCCGCGGCGCCGGGAA[CG]GAGCGCGCCCAATCTCCAGCGGGAGCCGCCAGGCCTGGCCTGGCCGGGGCTTCCCTTCGC
46	cg12006399		15	84954185		#N/A	intergenic	Others	0.6889	0.737748	-0.0488477	1.46857e-15	0.560101	0.28421	0.444953	0.363721	0.180227	0.235516	0.224385	0.000520704	0.33445	0.00241172	0.125925	0.0101858	0.837801	0.00195208	0.0169695	cg12006399	49610500	AACACCTTTATTCCTCAAAAATACTCTACACCTACACCCAAATATCRTCC	NA		II			GGGCAGGCCCTGGCACCTTTGTTCCTCAGAGATGCTCTGCACCTGCACCCAGGTGTCGTC[CG]CGGGCAGGGGCATGGGCATGCTGACGGTGGTCCTGGTGGTGTCACTGATGATGCTGAGCG
47	cg12611723	NPDC1	9	139940867	①neuroblastoma Tong CW, Wang JL, Jiang MS, Hsu CH, Chang WT, Huang AM. Gene. 2013	#N/A	Promoter	CGI	0.0547927	0.0712695	-0.0164769	1.6915e-15	0.0196189	0.982118	0.776997	0.978138	0.629845	0.613393	0.89592	0.317479	0.695661	0.0673898	0.435546	0.607967	0.00281593	0.749723	0.0145663	cg12611723	18692308	TCCCAAAAATCCRACTAAATTTAAACCRCRAATAAACTTCTCCAAAATAC	NA		II			GCCGGTGCGGTTCCCAGAAGTCCGGCTGGGTTTGGGCCGCGGGTGGGCTTCTCCAGGATG[CG]CTCCCTTCTGGCCTCTTCCCGGTAGGACTCCGAGCCCCTCACCCGCACCCGCGATGGGGC
48	cg07816873	ERC1	12	1100472	autism spectrum disorder (ASD) Silva IM, Rosenfeld J, Antoniuk SA, Raskin S, Sotomaior VS. Gene. 2014	#N/A	Promoter	CGI	0.197179	0.253877	-0.0566982	1.8098e-15	0.730983	0.0256578	0.0181518	0.0263624	0.0246595	0.0458497	0.0204397	0.852101	0.65088	0.0183109	0.00216422	0.567113	0.708442	0.378228	0.00538181	cg07816873	15786504	ACAATAATAACAACAACAACAATACCTAAACAACAACAACAACAATAACA	15779381	ACGATAATAACGACGACGACGATACCTAAACGACAACAACAACAATAACG	I	A	Red	GCGGCGGCGGCGGCGGTAGTGGCGGCGGCGGCGGTGCCTGGGCGGCAGCAGCAGCAGTAG[CG]GCAGCCCTGAGGACGGTGAGACGGCCGCGGCGGCGGCGACAGCGCGGAAGTCGCGCGGGA
49	cg01882150	MACROD1	11	63933998	なし	あり	Promoter	CGI	0.0982655	0.118873	-0.020607	2.16379e-15	0.960294	0.783305	0.686475	0.759146	0.79456	0.789533	0.950071	3.87411e-05	0.0878678	0.571708	0.805989	0.151494	0.158029	0.494948	0.396717	cg01882150	56771427	CTATCCCTAAAAAAACAAACTAAAATATAAAAACRATACCCTACTAACCC	NA		II			GGCGCGGCTTCCGCAGTGCCGAGCGTTTTGCAGCCTGGGAGACCCGGGCTTCTCTCCCCG[CG]GGTCAGCAGGGCACCGCCTCCACACCCCAGCCTGCCCTCCTAGGGACAGGTGCGACGAAC
50	cg22345911	CSNK1D	17	80231263	なし	#N/A	Promoter	CGI	0.0383622	0.076325	-0.0379628	2.85638e-15	0.283279	0.467559	0.406021	0.491716	0.572233	0.390871	0.490556	0.464526	0.809655	0.0895494	0.0193772	0.458283	0.222873	0.199847	0.0406289	cg22345911	59766324	AATTCAAACCCAAAAAACAACCAAAAAAACAAAAACAAATCAAACCACCA	54785460	AATTCAAACCCAAAAAACGACCGAAAAAACAAAAACGAATCGAACCGCCG	I	C	Grn	AGCCGCTGCCGATCTTCCGGCCCAGCCGGTACCTGTTCCCGACTCTCAGCTCCATGGCGG[CG]GCGGCCCGATTCGCTCCTGCCCTCCCGGCCGCTTCCTGGGTCTGAACTCTGGGAGGCGGC
51	cg25742246		1	214153460		#N/A	intergenic	CGI	0.108982	0.165181	-0.0561991	2.88788e-15	0.450865	0.23161	0.256521	0.214438	0.0815328	0.0931177	0.0470363	0.00047016	0.000189824	0.189439	0.247709	0.0157449	0.223201	0.211842	0.368522	cg25742246	50723503	AACAAAAAACTAAATCTAACAAAAACTCCAACCCAACAAAAACCAACACA	21683449	AACGAAAAACTAAATCTAACAAAAACTCCAACCCGACGAAAACCGACGCG	I	T	Red	CAGCCAACCCGGGATTAGCGAGCCAGCCGCTTCAAAAGTCTAGGCGAGAGGAAGCCGAGA[CG]CGTCGGCCTTCGCCGGGCTGGAGCCCCTGCCAGATTTAGCCTCCCGCCTGGCCTTTTCTC
52	cg03687700	FKBP1B	2	24271844	心疾患？	#N/A	Promoter	CGI Shore	0.222424	0.329368	-0.106943	3.86706e-15	0.386932	0.759879	0.626249	0.896837	0.772059	0.740361	0.842487	0.843992	0.0311883	0.219577	0.472689	0.0981609	0.19812	0.419817	0.30798	cg03687700	44759480	TTACCTTAAAAATTAAATACCCAATAAATATACRTCRAACAAAACTACAC	NA		II			GGCGCATTTCTTTGCCTTGAAAATTGAGTACCCAATAAATGTGCGTCGAGCAGAACTACA[CG]AGATGGAGAACAGGGGTTTAGGGGTATGGGGGAGAGTCAGCAATTACTGGTGTCCTCCCT
53	cg12614789		15	76638473		#N/A	intergenic	CGI	0.143498	0.18485	-0.0413516	3.96915e-15	0.653243	0.111873	0.174309	0.131967	0.152599	0.0982978	0.0438827	0.687359	0.000538098	0.11358	0.313452	0.589019	0.0367702	0.67686	0.631596	cg12614789	25679483	AAAACTTTCCAAAACRTAACAAAAAACCCTAAAAAAAATATCCCAAAAAC	NA		II			TATCGAGACTCAAGACTTTCCAGAACGTGGCAAAGAGCCCTGGAAGAAATGTCCCAGGAA[CG]CCGCGGTCAGGACCGAGGCTCCCCGGGGCCAGGTTCAGGGTTCGAGGTCCCAGCCTCGCA
54	cg16383222	CYHR1	8	145688536	なし	#N/A	gene body	CGI	0.120984	0.148733	-0.0277487	6.25324e-15	0.196487	0.968727	0.87662	0.975572	0.924703	0.566755	0.700381	0.375347	0.626854	0.0130144	0.0108093	0.769461	0.0319813	0.0195472	0.549744	cg16383222	16642453	ACCCCTAACACAAACCTAAATCTTAAAAAACAAAAACACAAACACACCCC	NA		II			CTGTGGCGCCGGCGCGGCACCCACGCTCCACGAGCCAGTGGCGGCCGCCGACCCCTACGG[CG]GGGTGTGCCTGTGTCTCTGTCCCCCAAGACTCAGGCTTGTGTTAGGGGCTCTCGCCCCCT
55	cg13180105		13	19968841		#N/A	intergenic	CGI Shelf	0.870793	0.789267	0.0815262	6.36355e-15	0.703635	0.0996511	0.204569	0.187014	0.446106	0.806823	0.565971	0.6834	0.0379467	0.300488	0.252296	0.0472041	0.17415	0.87911	0.792904	cg13180105	48663490	TCTAACCTTTTTTATATTTCTACTCCAACCTTTAATTCCTCTCTTTCCCC	NA		II			AAACATCTACTTCTAGCCTTTTTTGTGTTTCTGCTCCAGCCTTTGGTTCCTCTCTTTCCC[CG]GCTGCCCGCTCTCACAATGCTGCTTCCTTGCCTTTTGCCTCATATTGTCAGATAGCTAGT
56	cg26355737	TFDP1	13	114292172	①hepatocellular carcinoma Malz M, Bovet M, Samarin J, Rabenhorst U, Sticht C, Bissinger M, Roessler S, Bermejo JL, Renner M, Calvisi DF, Singer S, Ganzinger M, Weber A, Gretz N, Zörnig M, Schirmacher P, Breuhahn K. Hepatology. 2014 ②lung cancer Barh D, Jain N, Tiwari S, Field JK, Padin-Iruegas E, Ruibal A, López R, Herranz M, Bhattacharya A, Juneja L, Viero C, Silva A, Miyoshi A, Kumar A, Blum K,…	あり	gene body	CGI Shore	0.881529	0.832987	0.0485415	1.45329e-14	0.138656	0.69699	0.537791	0.40947	0.649752	0.416881	0.390129	0.648118	0.214026	0.00196693	0.108616	0.391064	0.00605394	0.230255	0.204006	cg26355737	54685379	CCCTTTTCAAAAATAACTCAAAAAACTATTAAAAACRTATTCATCACRAC	NA		II			TTATTTTCTTTCCCTTTTCAGAAATGGCTCAGGGAACTGTTGGAGGCGTGTTCATCACGA[CG]GCAGGTTCCACGTCTAACGGCACAAGGTTCTCTGCCAGGTGACAGTCGTTGAGGGTGTGG
57	cg06877024		6	28743586		#N/A	intergenic	Others	0.318769	0.279188	0.039581	1.54412e-14	0.940285	0.0489603	0.0525432	0.0836507	0.181816	0.165567	0.129693	0.187577	0.0362582	0.38857	0.995194	0.688568	0.578659	0.0200326	0.39859	cg06877024	37759309	AAAAACTCAAAAATTAAATTTTATAAACACACACACACRATAATCRATCC	NA		II			GGTCAGAAGCTGAGGACTCAGAGGTTGAATTTTGTGGGCACACACACACGGTAGTCGATC[CG]CTGTCCTCCGGAAGACGGTCGCCTTTCGGGGACCTGGAAAATTTTTTTTCAGGTGGCTCC
58	cg21784396	PRRT4	7	127991421	なし	#N/A	gene body	CGI	0.369102	0.46349	-0.0943884	2.12143e-14	0.39963	0.347666	0.371782	0.509743	0.637328	0.560913	0.429091	0.349083	0.29729	0.2945	0.193411	0.754314	0.227065	0.379791	0.598433	cg21784396	14696325	AAACCAAACACAAACAAAACCTCACTACAAAAAACCTCCTCAATACTACA	23726504	AAACCAAACGCAAACAAAACCTCGCTACAAAAAACCTCCTCGATACTACG	I	T	Red	GGGCCCTGGAAGAGGCCAGGCGCAAGCAGGGCCTCGCTGCAGAGGGCCTCCTCGATGCTG[CG]TCGCAGGTTGATTGGGGAGGGCGGGCGGAAGTCCACGGTGTAATCGCTGCAGGGAGAGGA
59	cg02625623		13	23493069		#N/A	intergenic	CGI Shelf	0.882761	0.846597	0.0361633	2.51616e-14	0.0171375	0.629145	0.643198	0.529323	0.55867	0.778318	0.798913	0.755929	0.22152	0.282797	0.873188	0.399481	0.0152783	0.060131	0.857699	cg02625623	44731306	TATTAATTAATATTATAACACCTTCCTCTCAAAAACAAACATTCTTAAAC	NA		II			GTTATAAAGTTTAAAAGGTGGTTTTAATATGAATAGCAAATTCTGGTATATTGTGACTAA[CG]CTTAAGAATGCCTGTCTTTGAGAGGAAGGTGTTATAATATTAATCAACAGTGCCAAATAC
60	cg17077610		10	22766143		#N/A	intergenic	CGI	0.291619	0.336081	-0.0444626	3.50965e-14	0.303898	0.19977	0.24506	0.255325	0.0943675	0.239877	0.169775	0.589047	0.469166	0.489641	0.117571	0.75877	0.76304	0.167867	0.00142904	cg17077610	50801312	RTTCTTTATATTCCRCAATCCAACCTAAAAAACATATACTACACCTCTAC	NA		II			GGCTCAGAGTCGTTCTTTGTATTCCGCAGTCCAACCTGGAAAGCATATGCTGCACCTCTG[CG]CCGGTTAAAATCACCCCCAGACAGATTCGAGCTGCCGCCTCTTCGCCTTTCATTCTGTCG
61	cg03608000	ZNF69	19	11998623	なし	#N/A	Promoter	CGI Shore	0.038568	0.0561375	-0.0175695	3.86533e-14	0.276963	0.287578	0.40531	0.485411	0.808377	0.516622	0.535	0.691642	0.473266	0.471765	0.0589749	0.394292	0.00109292	0.511337	0.0706554	cg03608000	33732364	AACATTATAACRAATCCCTACCCACTATTCCTCCAAACACTAAAAAAATC	NA		II			ATCCAATCAGAGGCATTGTGGCGGGTCCCTGCCCACTGTTCCTCCAGACACTGAGGGGGT[CG]CATTCCTTACCTCACCTTTGTCCCTGCGCGGGCTGCGGCTGGGATCCGGTCTTTCCAGCC
62	cg06644124	ZNF281	1	200379083	なし	#N/A	Promoter	CGI	0.32251	0.374755	-0.0522455	6.43981e-14	0.0647198	0.0417874	0.0636583	0.131389	0.343285	0.307248	0.388202	1.2056e-05	0.000706019	0.793239	0.00257032	0.000211629	0.353228	0.296856	2.18052e-09	cg06644124	33782355	AAAAACAACATTATTTTTATTAACTAAAAACAACAACAACTACAACAACA	53663304	AAAAACGACGTTATTTTTATTAACTAAAAACGACGACGACTACGACGACG	I	A	Red	CTCTTCCCCAGGCCTCGCCCTCTCCCTCCTGGACCCACCGGCAATACTTACGGGTCCCGC[CG]CCGCCGCAGCCGCCGTCGCCTCCAGTTAATAAAAATAACGCCGTCCTCTCCACAATGGAA
63	cg12266551	TOMM40	19	45394624	①Alzheimer's Disease Goh LK, et al. J Alzheimers Dis. 2014	#N/A	Promoter	CGI	0.0137631	0.0237902	-0.0100272	7.6842e-14	0.988913	0.417506	0.548199	0.765668	0.671965	0.892381	0.996087	0.199504	0.0265293	0.101467	0.142193	0.0412022	4.03906e-05	0.516791	0.00928143	cg12266551	23620338	AAACCAAAACCAAAACCAAATACAAATTTACTAAAACTAAATCAAAAACA	28740366	AAACCGAAACCGAAACCGAATACGAATTTACTAAAACTAAATCGAAAACG	I	C	Grn	CGCCGCCAGTGAGAACCGGGGCCGGAGCCGGGTGCGGATTTGCTGGGGCTGAGTCGGGGG[CG]CGCGGGCCCTGACCTCTGCCCTCTGACCTCTCCCCTAGCAGGCGACCATGGGGAACGTGT
64	cg08615596		12	68758840		#N/A	intergenic	Others	0.09047	0.124302	-0.0338316	9.98744e-14	0.722858	0.324391	0.370465	0.309595	0.262743	0.142231	0.158281	0.0429788	0.0191037	0.266954	0.119783	0.117144	0.0320866	0.446829	0.116509	cg08615596	48732471	RATATACTATAAAACTACAACAAAACAACATCCRTCTATTAATCTACRAC	NA		II			CTCAGTATTGTCGATTTCCACATCCACAGCCTAACAACGTGGTGCAATCGCCCTTTGCGA[CG]CCGCAGACCAACAGACGGATGCTGCCCTGCTGCAGTTTCACAGCACACCGGGTCTTTCCG
65	cg04874129	SLC6A2	16	55690873	①depressive disorder Kim YK, Hwang JA, Lee HJ, Yoon HK, Ko YH, Lee BH, Jung HY, Hahn SW, Na KS. J Affect Disord. 2014 ② panic disorder Bayles R, Baker EK, Jowett JB, Barton D, Esler M, El-Osta A, Lambert G. PLoS One. 2013 など	#N/A	Promoter	CGI	0.176234	0.256318	-0.0800843	1.63998e-13	0.194566	0.462838	0.370349	0.465188	0.723033	0.974915	0.893008	0.499093	0.000313743	0.0121601	0.998131	0.0101569	0.148042	0.950867	0.43795	cg04874129	33661355	CAATAAACCTAACCAACRTATAACRCTTCCCCTACCTCTACTACAAAAAC	NA		II			AGTCGGCTTCGCAGTGGACCTGGCCAACGTGTGGCGCTTCCCCTACCTCTGCTACAAGAA[CG]GCGGCGGTGAGCGTGGGGTCGGGCTGGGAATTTGAATCTGGGAGGTCCACTGTCTGCAGC
66	cg12611527		2	157257110		#N/A	intergenic	CGI	0.0569612	0.0790095	-0.0220483	2.73764e-13	0.193974	0.0188864	0.0362824	0.0335647	0.0233956	0.0314647	0.0583239	0.870153	0.645977	0.134156	0.403483	0.417477	0.134034	0.00627715	0.847264	cg12611527	35742338	TTCTTTTCCCATACCCACCCTAAATTATTTCCACTATACATTCAAACCTC	NA		II			AGTGCTCTGGAGTGAGGCTTCATTGGTCCCAGGTGAGCGTTTCGTTGCCAGCTCGTTGCG[CG]AGGTCTGAATGCACAGTGGAAACAACTTAGGGTGGGTATGGGAAAAGAAGAAACATATTT
67	cg16169375	C6orf108	6	43197328	なし	#N/A	Promoter	CGI	0.0498669	0.0840707	-0.0342037	4.77083e-13	0.316013	0.218761	0.293427	0.418213	0.5921	0.860177	0.891464	0.00327776	0.000896909	0.00144874	0.636374	0.062645	3.60575e-05	0.605718	0.948711	cg16169375	61707449	TAAACATCCRAACRTCAAATCCAAAAAAAATATATTCCCRAAAAAATCCC	NA		II			AGAGCCCGGCTGCTGAGTCCACACCTGTGGAATGGGGACGACGAACTGGGAGGATCCAGC[CG]GGACCCTTTCGGGAACACACCCTTCCTGGACTTGACGTTCGGATGCCTAACACGCACCTT
68	cg25697152	TEAD4	12	3067777	①ovarian cancer Xia Y, Chang T, Wang Y, Liu Y, Li W, Li M, Fan HY. PLoS One. 2014	#N/A	Promoter	CGI Shore	0.123447	0.152957	-0.0295108	5.29778e-13	0.0148654	0.94998	0.922632	0.696191	0.276906	0.489466	0.574959	0.0950306	0.00535069	0.708273	0.610127	0.545692	6.91493e-05	0.426459	0.365251	cg25697152	38631451	TCATCTAAAATATATAATAAATCCAAATACTATAAAAATCAAAATCAACC	NA		II			TGGCAGTATACACCGAGGCCTCCCCAGCTAAACTCTGAGCTCTTTGAGGGCAGGTGCTGA[CG]GCTGATCCTGATCTTCACAGTATCTGGACTCATCACACATCTTAGATGAATATTCATTGA
69	cg10546176	DNAJC21	5	34929404	なし	#N/A	Promoter	CGI	0.161821	0.215814	-0.0539928	8.39345e-13	0.685377	0.00138334	0.00216053	0.0016631	0.000883716	0.00303114	0.0151245	0.00016842	0.360555	9.84572e-05	3.23558e-08	0.694481	0.433706	0.000129581	0.00995975	cg10546176	62660472	AACCTTAATATAAAAAACAAAACCTCAACAAAACAAAAAACAAAACCACA	15685313	AACCTTAATATAAAAAACGAAACCTCGACGAAACGAAAAACGAAACCGCG	I	C	Grn	CACACTGACCGCCATCTGTGCCCCTCACAATGACACCAGCGTGGCCCTGCCTCCCTTCCG[CG]CGGCCCCGCCTCTCGCCCCGCCGAGGCCCCGCCTCTCACACCAAGGTCCCGCCTTCCTCC
70	cg21120539	CTSZ	20	57582241	multiple sclerosis Huynh JL et al. Nat Neurosci 2014	#N/A	Promoter	CGI	0.0533843	0.0939934	-0.0406091	9.48502e-13	0.927732	0.973647	0.940072	0.646068	0.539433	0.447957	0.424717	0.00342636	0.0122326	0.0762861	0.68405	0.0337181	0.0244665	0.558574	0.10146	cg21120539	67710319	ATACTAAACCAAAACCAAAACCAAAACAAAATCCAAAACAAAAACCAACA	47799361	ATACTAAACCGAAACCGAAACCGAAACGAAATCCAAAACGAAAACCGACG	I	C	Grn	CATGGCCCCGCGCCGGCTCCTGGGTCCCGCTCCGGATCCCGCTCCGAGTCCCAGATCCCG[CG]CCGGCTCCCGCTCTGGATCCCGCCCCGGCCTCGGCCTCGGCCCAGCACCCGGCCGACCCC
71	cg26213873	CTTNBP2NL	1	112939056	なし	#N/A	Promoter	CGI	0.0679255	0.0873105	-0.0193849	1.48205e-12	0.369355	0.783973	0.959343	0.73438	0.682972	0.924274	0.657378	0.0364434	0.336066	0.240501	0.666565	0.164557	0.00368878	0.450369	0.353261	cg26213873	28602301	AAACAAAAAATAACTATAAAAACCCTCRAAAAATAAAAAACCRCCTCCTC	NA		II			CGGCCTCTGGGCCCATCCCCTGAGGGGGCGGGGCCGTCTCCTCCACCTCCCGGTATTCCC[CG]AGGAGGCGGCTCCTCATCCTCCGAGGGTCCTCACAGCTACTTTTTGTCCCTCGTCGATTC
72	cg05001908	IMPDH1	7	128045859	retinitis pigmentosa Xiang F, Yan M, Song G, Zheng F. Genetika. 2012	#N/A	Promoter	CGI	0.274445	0.318793	-0.0443483	1.78815e-12	0.760464	6.12778e-05	7.5185e-05	4.0321e-05	0.000277321	0.00316145	0.00136042	0.010092	0.00160721	0.829207	0.509054	0.0109587	0.570601	0.683829	0.000895948	cg05001908	16710473	CAACACTTACTTATAAATAAAACCATCAACACTAACAAAAAACTACTACA	26705424	CGACGCTTACTTATAAATAAAACCGTCGACGCTAACGAAAAACTACTACG	I	C	Grn	GGGTACGAGACCCGGCGCTTACTTGTAGGTGAGGCCGTCGGCGCTGGCGAAGAGCTGCTG[CG]CGGTGAGCCCATCCTCGGGCACGTAGCCGGTGCCGCCGCTGATCAGGTAGTCCGCCATGC
73	cg04190002	SHANK3	22	51113604	① Autism Spectrum Disorders Leblond CS, Nava C, Polge A, Gauthier J, Huguet G PLoS Genet. 2014 ②schizophrenia Föcking M, Lopez LM, English JA, Dicker P, Wolff A, Brindley E, Wynne K, Cagney G, Cotter DR. Mol Psychiatry. 2014	あり	gene body	CGI	0.287801	0.321198	-0.0333967	2.05018e-12	0.917226	0.115405	0.0726634	0.112224	0.162945	0.0689721	0.0900465	1.42525e-16	0.918894	0.00289085	0.2528	0.478384	0.0171649	0.0143565	0.000396046	cg04190002	51694336	AAATTAAACRAATACTCCTACAAAAACCRCTCCTCATCCAAAAACTTACC	NA		II			CCACAGCCTCCAGGACGCGCTCAACTATGGGCTTTTCCAGCCGCCCTCCCGGGGCCGCGC[CG]GCAAGTTCCTGGATGAGGAGCGGCTCCTGCAGGAGTACCCGCCCAACCTGGACACGCCCC
74	cg04637454		6	41651066		#N/A	intergenic	CGI	0.271142	0.308063	-0.0369212	2.77522e-12	0.0740025	0.617951	0.831778	0.91315	0.473562	0.460292	0.511462	0.148167	0.654917	0.641275	0.00586937	0.0222655	0.400242	0.721041	0.011304	cg04637454	66745419	RAAATCATAAACACCAACRTCTCCAAACAAAAACCCAAAAACTACAACTC	NA		II			CCCTCCTAGGCGAGGTCATAAACACCAACGTCTCCAAGCAGAGGCCCAAGGACTGCAGCT[CG]GAGGAAAGGCCGCGCCCAGGCCTCGCTGCCAGAGCCAGAGCGGGGCGGGGGGACCCGGGC
75	cg12780322	SRP72	4	57334163	①familial aplasia and myelodysplasia Kirwan M, Walne AJ, Plagnol V, Velangi M, Ho A, Hossain U, Vulliamy T, Dokal I. Am J Hum Genet. 2012	#N/A	gene body	CGI	0.0678227	0.0886191	-0.0207964	2.88438e-12	0.471018	0.59505	0.635877	0.653931	0.521166	0.925667	0.729836	0.0719579	0.690484	0.072082	0.128152	0.774021	0.0145802	0.151374	0.015163	cg12780322	59732509	ACAATTTAAAATAAACTCCRAAAACTACRATCTCTTTAAAACCTTCCCTC	NA		II			GCCTGGGGTCCCTGGTTGCTTACAGCCACGTGTACTTCTCTTTTTACCCTCCGCGGGAAG[CG]AGGGAAGGTTTTAAAGAGACCGCAGCTCCCGGAGTCCATTTCAAACTGTTTTCTTATTTG
76	cg15081844	BFSP2	3	133117569	①Cataract Liu Q, Wang KJ, Zhu SQ. Curr Eye Res. 2014	#N/A	Promoter	Others	0.790068	0.753952	0.0361161	4.66847e-12	0.868533	0.254757	0.305152	0.236942	0.509015	0.918655	0.452822	1.191e-08	0.610136	0.119821	0.59761	0.46961	0.293088	0.279729	0.952554	cg15081844	62623391	ACTCTACTACTTTCTAAACATAAAACCTTAAACAAATCATTACAACTCTC	NA		II			GTCTGCCCCCAGCTCTGCTACTTTCTGGACATAGAACCTTGGGCAAGTCATTGCAGCTCT[CG]GGGTCCTCCTCACATAAGAGGACAGTGGCCAACTGTAGGACATGTCATTTTAGAGCTGTG
77	cg09971754	ANKRD11	16	89557657	①KBG syndrome Tunovic S, Barkovich J, Sherr EH, Slavotinek AM. Am J Med Genet A. 2014 Jul ② breast cancer Lim SP, Wong NC, Suetani RJ, Ho K, Ng JL, Neilsen PM, Gill PG, Kumar R, Callen DF. Eur J Cancer. 2012 Nov	あり	Promoter	CGI	0.0758788	0.0246277	0.051251	5.30169e-12	0.433498	0.583043	0.581258	0.49841	0.39397	0.599866	0.430424	0.0158802	0.706703	0.683106	0.0165725	0.806387	0.0788388	0.960864	0.90305	cg09971754	52663458	TACAATTCATAAACACTTAACCTCCTCAAACAACTCAAACTCTCAAAACA	32674433	TACGATTCGTAAACGCTTAACCTCCTCAAACGACTCAAACTCTCAAAACG	I	C	Grn	CGTCGAAGAGAACGGCCCTCGGGCGCGTCGCGGCCGCGGCTCCAGAGCCCCTGGGCCTCG[CG]CTCTGAGAGCCTGAGCCGCTTGAGGAGGCCAAGCGCCCACGAACCGCATTCCCTGCCTTG
78	cg00937681		4	77723304		#N/A	intergenic	CGI	0.600069	0.661086	-0.0610174	5.86003e-12	0.0131313	0.429448	0.618979	0.60144	0.541576	0.178835	0.210668	1.03073e-08	0.188841	0.490149	8.13775e-05	0.00218995	0.00941784	0.0838458	0.675937	cg00937681	30780505	ACCAAAAATATTACRATTCCRAACACTTTACCTTTCTTCTAAAAAAAACC	NA		II			CGCCAAGGGGAAACATTCGTTGTTAATTACGTTGCTTCTTAATGATGAGCGTCTGCCGGG[CG]GCTCCTCTCAGAAGAAAGGCAAAGTGTTCGGAATCGCAACATTTCTGGCCCTGAGCTCTG
79	cg05304393	TELO2	16	1545405	①sessile serrated adenomas Gala MK, Mizukami Y, Le LP, Moriichi K, Austin T, Yamamoto M, Lauwers GY, Bardeesy N, Chung DC. Gastroenterology. 2014	#N/A	gene body	CGI Shore	0.897301	0.854394	0.0429065	9.01457e-12	0.497956	0.60822	0.583599	0.676538	0.64873	0.802683	0.782002	0.010594	0.0236694	8.66617e-06	0.0201713	0.0226005	0.0146881	0.00599635	0.0148416	cg05304393	38682411	CAACTAATAAAAATAACACAACTACTAACCAAATTCCTACACAAAAACCA	28748492	CGACTAATAAAAATAACGCGACTACTAACCAAATTCCTACGCGAAAACCG	I	A	Red	AGCCCCAGCTTCCGGCTGATGAAGATGGCGCGGCTGCTGGCCAGATTCCTGCGCGAGGGC[CG]GCTGGCAGTGCTGATGGAGGCGCAGTGTCGGCAGCAGACGCAGCCCGGCTTCATCCTGCT
80	cg22794378	ZC3H14	14	89029563	なし	#N/A	Promoter	CGI	0.0224384	0.044562	-0.0221237	1.01188e-11	0.731697	0.586217	0.764704	0.585194	0.524232	0.438263	0.390403	0.0380195	0.0551597	0.342155	0.125798	0.0568608	0.000122688	0.0782233	0.508523	cg22794378	51638317	TAAAACCCATACCAATCAAAAATAAAAAACCAAATCTCAACAAACAAACA	10601327	TAAAACCCGTACCGATCGAAAATAAAAAACCAAATCTCGACGAACGAACG	I	A	Red	GCAAGATCCGGGTGAGGCCCGTGCCGGTCGGGGGTGGGAAGCCAGGTCTCGGCGAGCGGG[CG]GTTGTCAGGAGTAACGGGGACTGTGGGCCCGGGTGGACGCCGCGGCCTGGCCTCCGCTGG
81	cg21535947	NUPL1	13	25875133	colorectal cancer Tang J, Li Y, Lyon K, Camps J, Dalton S, Ried T, Zhao S. Oncogene. 2014	#N/A	Promoter	CGI	0.429345	0.528053	-0.0987085	1.14841e-11	0.0379436	0.791623	0.808956	0.731753	0.438133	0.499044	0.628037	0.998619	0.27862	0.585564	0.796053	0.37891	0.00295359	0.0523723	0.873682	cg21535947	39635363	AAACTTAACCACATCCCAAAAAATCCAACAAACCTAACCACTTCTAAACA	52656337	AAACTTAACCGCATCCCAAAAAATCCAACGAACCTAACCACTTCTAAACG	I	C	Grn	GACAGTATTTGTGGACTTGACCGCATCCCAGGAAATCCAGCGGGCCTGGCCACTTCTGGG[CG]CCAGGACCACAGCCGGCCACCCCACGGACGCCTGGGACGCTCTTCTGGGCCCCCTTCGGG
82	cg27475169		11	119190850		#N/A	intergenic	CGI Shore	0.633567	0.675684	-0.0421178	1.19444e-11	0.00144486	0.720225	0.738938	0.94141	0.65362	0.65847	0.615507	0.0333994	0.988591	0.0535241	0.405924	0.278455	0.238881	0.0893487	0.0293697	cg27475169	64739492	CTTCCTCCTACCCTAAATCAAATACRAAAAACATAAATAAAACAACATCC	NA		II			GGGGGTGGATGGAAGATGTGGGGGAAGAGATTGAATCGGGGGAAGCAGCCCTGCTCCCGC[CG]GATGCTGTCTCACCCATGTCCTTCGCACCTGACCCAGGGCAGGAGGAAGGAGGCACAGCC
83	cg23758485	SMPD3	16	68482202	①hepatocellular carcinoma Revill K, Wang T, Lachenmayer A, Kojima K, Harrington A, Li J, Hoshida Y, Llovet JM, Powers S. Gastroenterology. 2013 ②non-small cell lung cancer Zhao Y, Zhou H, Ma K, Sun J, Feng X, Geng J, Gu J, Wang W, Zhang H, He Y, Guo S, Zhou X, Yu J, Lin Q. Oncol Lett. 2013 など癌	#N/A	Promoter	CGI	0.0402694	0.072628	-0.0323586	1.19833e-11	0.615276	0.795196	0.738979	0.510218	0.548132	0.582914	0.498512	0.000408037	0.858592	0.0753356	0.706267	0.754035	0.0625641	0.00704217	9.45704e-13	cg23758485	51709452	ATACTACTAAATTCACTTTTATTTTCTTAAAAAACAAACAAACCAAAACA	44717421	ATACTACTAAATTCGCTTTTATTTTCTTAAAAAACGAACGAACCGAAACG	I	T	Red	TCCGGGACCCGCGGTCCTGAGAGCAACGAGAACACGTCCCGTCAACTCCCCAGCCCCTCA[CG]CCTCGGTTCGCCCGCTCCCCAAGAAAACAAAAGCGAATTCAGCAGCACTGACCTCTGACG
84	cg11574745	PPP1R3G	6	5087031	なし	#N/A	Promoter	CGI	0.569386	0.644996	-0.0756109	1.34512e-11	0.615406	0.697526	0.967544	0.926368	0.881039	0.946648	0.868312	0.750859	0.607334	0.0490176	0.663417	0.992515	0.114349	0.262185	0.666412	cg11574745	66802480	CTATTCTAACRCAAACTAAAAATTCTAAAAACCTTATAAAAAAATCAAAC	NA		II			TGAGCGAGCTTAGAGAGCCCGGGCAATGCTCCGAAAGCCTCTGACCTCAGTCTTCTCGTC[CG]TTTGACCTTCCTACAAGGCCTCTAGAATTCCCAGCCTGCGTCAGAATAGGAAGAAACTTC
85	cg11565911	TBC1D15	12	72233249	なし	#N/A	Promoter	CGI Shore	0.190408	0.263137	-0.0727291	1.51969e-11	0.198037	0.00644187	0.00633227	0.0117438	0.0374919	0.0291286	0.0396595	0.493202	0.103752	0.114223	0.99943	0.612049	0.00272015	0.173527	0.552614	cg11565911	24744444	TAACTTCCAATATAATATTCRTTTCATCTCACCAAACTAACRTAACCTAC	NA		II			ACAAATCTTGCTGGCTTCCAGTATGGTATTCGTTTCATCTCACCAAACTGGCGTGGCCTG[CG]CTAGCTTCAGAGTCTCGACAAACTCCAATACAAGTAAGGTACACATTATTTTAGCAGTCT
86	cg26921482	AMDHD2	16	2570283	なし	#N/A	Promoter	CGI	0.316784	0.416096	-0.0993118	1.54429e-11	0.404911	0.251649	0.510158	0.222547	0.138894	0.320518	0.239847	0.439384	0.64037	0.363365	0.0802473	0.0272569	0.412834	0.608386	0.492829	cg26921482	30718417	TCAACTTATTAAAAACAAAAACAAACAAACAAACAAACAAACACCAAACA	32679489	TCAACTTATTAAAAACGAAAACGAACGAACGAACGAACGAACGCCGAACG	I	C	Grn	GCCTGTGTCTGCTCAGCTTGTTGGGGGCGGGGGCGGGCGGGCGGGCGGGCGGGCGCCGGG[CG]CTGCCGGTCACGTGGGCTGGCTCGATCACGTGGGCGCGGCGGTCACGTGGCGCGCCGCTT
87	cg27645294		17	21795257		#N/A	intergenic	Others	0.822056	0.886185	-0.0641291	1.79115e-11	0.467039	0.24334	0.122082	0.127446	0.0587903	0.127909	0.250852	0.278566	0.316346	0.910235	0.487076	0.0362204	0.13759	0.483412	0.296572	cg27645294	71657355	AACCCTAAAAATCTTAACCTTAAAACCCCCTCAAATCATCTCTATTATCA	20709346	AACCCTAAAAATCTTAACCTTAAAACCCCCTCGAATCGTCTCTATTATCG	I	A	Red	GAAGAGCAGTTTCCAGCAACCAACTCACACTCTTGAAACGCCTCCTCCTCCAGCGGGACC[CG]ACAACAGAGACGACCCGAGGGGGCCCTAAGGTCAAGACTTTTAGGGTCCCGCAATGGGTT
88	cg19731612	NSD1	5	176559334	①Sotos syndrome Novara F, Stanzial F, Rossi E, Benedicenti F, Inzana F, Di Gregorio E, Brusco A, Graakjaer J, Fagerberg C, Belligni E, Silengo M, Zuffardi O, Ciccone R. Am J Med Genet A. 2014	あり	Promoter	CGI	0.697164	0.802089	-0.104925	2.00142e-11	0.735966	0.366756	0.595608	0.509884	0.452908	0.647443	0.993428	0.100342	0.0103947	1.00352e-05	0.312341	0.555371	0.564557	0.92484	0.0954637	cg19731612	65715448	ACAACAATAACACAAAAAAACCATCTACCTAAATACCAAAAACTACAACA	34682306	ACGACGATAACACGAAAAAACCATCTACCTAAATACCGAAAACTACAACG	I	T	Red	GGCCCGCTCTGGGCGGCGGTGGCACGAGAGGGCCATCTGCCTGGGTGCCGAGAACTGCAG[CG]TCCGCGGTGCGAGGCGCGGCCCGTCCCGTCCCGGCCCCCAGCCCGGCGCGCACGCACATA
89	cg05928806	PRRT4	7	127991614	なし	#N/A	gene body	CGI	0.210003	0.242327	-0.0323236	2.04179e-11	0.423494	0.251577	0.386391	0.349022	0.405343	0.19637	0.283893	0.447382	0.389745	0.793598	0.00987756	0.0435926	0.0634209	0.948201	0.834683	cg05928806	74711463	TACCRAAAAACTAAATCACTAAACCCCCAAACAAAAAACCCCTAAAAAAC	NA		II			CTGGGCCTGGCCCTGCCAGCGCGCACAGCTGCAGCAGCTCCGCGTCCCCGCGAGCGATGG[CG]CTCCCCAGGGGCTCCTTGTCTGGGGGCCCAGTGACCCAGCCTCCCGGCAGCAGCGGAGCC
90	cg08154698	LASS4	19	8274065	なし	#N/A	Promoter	CGI Shore	0.0424806	0.0207641	0.0217165	2.28607e-11	0.403277	0.15793	0.268712	0.166292	0.136039	0.186271	0.0592746	0.00689473	0.396263	0.00751688	0.407731	0.226102	4.53721e-05	0.0286216	0.0047565	cg08154698	12678461	AAAAAAAACCTAATTACATCAAAAAAAACAAACACCTAAAAAACCCAACA	46766332	AAAAAAAACCTAATTACGTCGAAAAAAACAAACGCCTAAAAAACCCGACG	I	C	Grn	GGTCGGGGGCCAGGGAGAGGCCTAGTTGCGTCGAGGGGGGCAAGCGCCTGGAGGACCCGG[CG]CCCGCTCCAGGCCCTGCCCCTCCAAGTCCCCCGCCCCGCGCCAGGCCCCGCCTCTCCAGG
91	cg03199192	C15orf29	15	34491893	なし	あり	Promoter	Others	0.809105	0.873682	-0.064577	2.40783e-11	0.0792032	0.856968	0.813572	0.938706	0.641297	0.521715	0.458332	0.000193303	0.121774	0.035929	0.896964	0.818231	0.0651388	6.58072e-06	0.883706	cg03199192	37691332	CTTCCCTCTAATAAATTCRTAATCCAAAATTTATTCCTTCCRATATATCC	NA		II			GTCCAGAGTTTCTTCCCTCTGGTGGGTTCGTGGTCCAGAGTTTGTTCCTTCCGATGTGTC[CG]GAGTTTCTTCCTTCCGGTGGGTTCGTAGTCTGGCCGAATTCAAGAATGAAGCCGGAGGAC
92	cg13598010		7	72838776		#N/A	intergenic	CGI	0.23806	0.29843	-0.0603698	2.47393e-11	0.137589	0.135221	0.2929	0.121414	0.0868631	0.183704	0.155321	0.000193925	0.0196344	0.661561	0.0038856	0.283109	0.474787	0.0713554	0.00162178	cg13598010	12702473	AATAAACAAACACCAAAACCCTAAAAACCTCTAAAACCATAATCACAACA	47695481	AATAAACAAACGCCGAAACCCTAAAAACCTCTAAAACCGTAATCGCAACG	I	T	Red	GGCCTGTCCCGTGGCCGGGGCTCCCCGAGCAGCGCAGAGAGCGGGACTGCCCTTGGCCGA[CG]CTGCGATCACGGCCTCAGAGGCCTCCAGGGCTCCGGCGCTTGTCCACTTCTCTTTTTCAT
93	cg11557618		2	172974138		#N/A	intergenic	CGI Shore	0.254288	0.298308	-0.04402	2.97536e-11	0.501361	0.422841	0.569737	0.544166	0.755325	0.178373	0.448759	0.317991	0.354838	0.417414	0.0390655	0.366923	0.616492	0.22691	0.491818	cg11557618	50651343	AAAATTATAATTTCAACCTAACAACTAAAACCAATCAACACCRAACACRC	NA		II			GAGGGGGTAAGTGTAGCAGGGAGGGGAACGTCGCCGGGGGGTCTTGGACCTCGGGTCTTC[CG]CGTGTCCGGTGTTGATTGGCTCCAGTTGTCAGGTTGAAACCACAACTCCTCCCCTAAGAG
94	cg07033202		3	46853631		#N/A	intergenic	CGI Shore	0.32416	0.355774	-0.0316138	3.08948e-11	0.619813	0.139178	0.294894	0.259864	0.105517	0.935479	0.500737	0.206629	0.00106391	0.00267245	0.750426	0.234255	0.0712752	0.261808	0.206488	cg07033202	12756437	TCCCACACACACTATCATCAACATAAACCAAAAAAACAATAACATTAAAC	NA		II			CCTCCCCCTCAAACCAGGCCAGTTCTCTGCGGCTGGGCATGGCCCAGAAGCGTCACCTGA[CG]TTTAATGCTACTGTCCCTTTGGTCCATGTTGATGATAGTGTGTGTGGGATTGCCAGAGCC
95	cg21667367		2	172974217		#N/A	intergenic	CGI Shore	0.196295	0.242401	-0.046106	3.42856e-11	0.595136	0.454491	0.536832	0.510932	0.542756	0.311864	0.611742	0.143268	0.103576	0.794227	0.243601	0.989671	0.969378	0.574844	0.0364782	cg21667367	23690338	TCAAATTAAAACCACAACTCCTCCCCTAAAAACTACAAAAATAAACCCAC	NA		II			GGCTCCAGTTGTCAGGTTGAAACCACAACTCCTCCCCTAAGAGCTGCAGAGGTGAGCCCA[CG]ACGTGCCGGCCCTAGGTGTTCTCATCGTTGGGTTGTCAGTGCAGCATGCTTCTGGAACTT
96	cg11092486		6	5087604		#N/A	intergenic	CGI Shore	0.531414	0.647319	-0.115905	4.90606e-11	0.959029	0.497708	0.865606	0.757842	0.943465	0.882322	0.919143	0.597409	0.151722	0.0429439	0.894728	0.790785	0.281561	0.302677	0.280745	cg11092486	40647302	AACACTTTCTACAAAACATTTTAAAACACATAAAAAATTTAAACCCTTTC	NA		II			TTTAACAATCCTTAAACAACAGCCTACAAATTCCTCCCCTTCGTTCCTTCCTCTCTACTG[CG]AAAGGGCCCAAACTTCCCATGTGCTTTAAAATGTTCTGTAGAAAGTGTTCCGTCCCCCTC
97	cg03253995	SNORA48	17	7477617	なし	#N/A	Promoter	CGI Shore	0.449351	0.505409	-0.0560578	5.55792e-11	0.862081	0.0173589	0.0144017	0.0234333	0.046487	0.0547591	0.0255974	0.617744	0.967719	0.0864643	0.510033	0.414301	0.77009	0.0862425	0.000130058	cg03253995	16655416	AAACCAACAAATCCAAAAACAATAACCCCRATAAAATAAAACCCRAAAAC	NA		II			ACTTATGCTTTAAACCAACAGATCCAGAGACAATGGCCCCGATGGGATGGAGCCCGAAGG[CG]TCATCGAGGTGAGACTGGAGAAATGGAATTCTGTCCTCCCCCATTACAACTTTCAGCCGT
98	cg11559198		2	232348794		#N/A	intergenic	CGI	0.508331	0.595431	-0.0871003	5.78744e-11	0.857919	0.198607	0.344908	0.305511	0.175272	0.855942	0.558559	0.00397825	0.111426	0.00298945	0.670764	0.921581	0.319721	0.126534	0.00434157	cg11559198	63691401	AAACTACCTCTAAAATACRATTTCCCAAACTATATCTTTTCAACRAATAC	NA		II			GCTGGCCGCGGAGGCTGCCTCTGGGGTGCGGTTTCCCAGGCTGTGTCTTTTCAGCGGGTG[CG]CAGGTTCCCGCCCTCCCAGTGTCCCTTCCTGCGGTCTGGACGTGGGGGCCCGCGGACCCA
99	cg03569507	COPZ2	17	46114237	endometrial cancer Tsuruta T et al. Cancer Res.2011	#N/A	gene body	CGI Shore	0.651612	0.68845	-0.0368386	5.91401e-11	0.0798093	0.110271	0.434695	0.445037	0.509042	0.450508	0.505138	1.08929e-06	0.155051	0.000556592	0.0185409	0.692559	0.903625	0.128923	0.0500073	cg03569507	34624459	AAAAACCTTCCCTCTACACCATCAAAACTATTTTCATCCTAAATAATAAC	NA		II			AGTGGGAACTGTGTCCCTCATGGGTGGGGTCAGAGGTTACCTTGGCCAGCAGCCGGCGCC[CG]TCATTATCTAGGATGAAAACAGCCTTGATGGTGTAGAGGGAAGGTTCCTGCAACTGACAC
100	cg14686645	ITGA2B	17	42452426	thrombasthenia Park KJ, Chung HS, Lee KO, Park IA, Kim SH, Kim HJ. Pediatr Blood Cancer. 2012	#N/A	gene body	Others	0.430156	0.51984	-0.0896834	6.40305e-11	0.510555	0.161942	0.31772	0.426866	0.384518	0.702187	0.801457	0.571017	0.0110941	0.000171802	0.369661	0.0749713	0.219078	0.372118	0.618	cg14686645	66751384	TACRACTCRACRCCCTATACTATAATACAATATAACCTACAAAAAATAAC	NA		II			CTGGTAGAGGCTGGGCAGCCACAGGAAGGCCAGCACCGTGACCATGGCCCGCTGCCCGCG[CG]CCATCTCCTGCAGGTCACACTGCACCACAGTACAGGGCGCCGAGTCGCAGCTCTGAGGGG
101	cg04831505	TBC1D15	12	72233240	なし	#N/A	Promoter	CGI Shore	0.149794	0.211479	-0.0616848	6.47192e-11	0.170316	0.0215188	0.0224709	0.0369407	0.161643	0.0880706	0.143528	0.86028	0.0225332	0.0440266	0.718392	0.547427	0.0209099	0.606186	0.881981	cg04831505	46797346	ACCTTACTTATATTAAAATTTATCRAAACTCTAAAACTAACRCAAACCAC	NA		II			AAAACCAGGACAAATCTTGCTGGCTTCCAGTATGGTATTCGTTTCATCTCACCAAACTGG[CG]TGGCCTGCGCTAGCTTCAGAGTCTCGACAAACTCCAATACAAGTAAGGTACACATTATTT
102	cg20689224	PZP	12	9323646	①schizophrenia Seo MS, Scarr E, Dean B. Schizophr Res. 2014 ②Alzheimer's disease Lake F. Expert Rev Proteomics. 2011	#N/A	gene body	Others	0.778228	0.734997	0.0432305	7.56752e-11	0.0240543	0.372723	0.303779	0.406329	0.208196	0.22958	0.250604	0.131571	0.336792	0.0887	0.0544161	0.626189	0.218855	0.00298347	0.00430398	cg20689224	55654308	ACCCACATACAACTATTAAAAATAACTAAAAACCCTCATTAAAAAATCTC	NA		II			CCAAAAAGCAGCCAGGCTGCTTCTTTGAGAAGGTCCCTGATCCCATTCCTCCTGACTGGG[CG]AGACCTCCCAATGAGGGTCTCCAGCCACCTCCAACAGTTGCATGTGGGCTGGCAACAAGT
103	cg21199072		4	137316362		#N/A	intergenic	Others	0.682852	0.65804	0.0248118	8.41303e-11	0.2973	0.330146	0.596257	0.736151	0.745386	0.817175	0.91207	8.96505e-11	0.130525	0.00225449	0.00116456	0.0780074	0.46561	0.318698	0.120465	cg21199072	51763313	TAACTACTTAAAAAATAACAACATACAACAACCCTCACAACCCTTACTCA	28795339	TAACTACTTAAAAAATAACAACGTACGACAACCCTCGCAACCCTTACTCG	I	C	Grn	TTACCTATCTCTTAACTACTTGAGAGGTGACAGCGTGCGGCAGCCCTCGCAGCCCTTGCT[CG]CTCTCAGTGCCTCCTCGGCCTCAGCGCCCACTCTGGCCGCGCTTGAGGAGCCCTTCAGCC
104	cg15344914		12	54567476		#N/A	intergenic	Others	0.0987082	0.13262	-0.0339121	8.49802e-11	0.199682	0.137995	0.126973	0.0976894	0.0636596	0.0342829	0.0393965	0.109149	0.0703601	0.932246	0.0450998	0.00959804	0.721556	0.716194	3.39822e-12	cg15344914	17694491	AATCTATAACTTAAAAAACAAATTTACAAAAAAAACAAACAACCCAAACA	20713390	AATCTATAACTTAAAAAACAAATTTACAAAAAAAACGAACAACCCGAACG	I	T	Red	TGGATTGCGGAGGAGCTGGGGGCCAGAGCGGCCGCCCGCCCCCGCCCCGCACGCTCCGCA[CG]CCCGGGCTGCTCGCCTCCTCTGCAAATCTGTTTTCCAAGTCACAGATTGCAGCACGCCCC
105	cg11065518	FASTKD2	2	207630263	breast cancer Yeung KT, Das S, Zhang J, Lomniczi A, Ojeda SR, Xu CF, Neubert TA, Samuels HH. Mol Cell Biol. 2011	#N/A	Promoter	CGI Shore	0.0485743	0.0708766	-0.0223023	9.01865e-11	0.691691	0.652472	0.569892	0.535439	0.831981	0.72787	0.750955	0.042148	0.289946	0.456369	0.058297	0.315785	0.313249	0.806023	0.00264013	cg11065518	53647400	AATCATTCTCCTTAATAAACTTTCTTCAAATAAATCCTTCAACTACAACC	NA		II			GCAGGGAAATTAGTCATTCTCCTTGGTAAACTTTCTTCAAGTAAGTCCTTCAGCTACAGC[CG]CGAACATATGCTTTTTGACCTTTGAGGGAATCCGTAAGATCTCGTGAGAAGCGCAGCTTC
106	cg09725915		2	70369583		#N/A	intergenic	CGI	0.0300053	0.0468834	-0.0168781	9.13978e-11	0.00143262	0.451967	0.466883	0.471408	0.854851	0.875939	0.976717	0.210982	0.0269293	0.738388	0.707899	0.00083279	0.616579	0.806085	2.03923e-05	cg09725915	65732492	ATAAAACTACACTACAAAAAAAATACTAACAAAACAAACACACAAACTCA	34664336	ATAAAACTACGCTACGAAAAAAATACTAACGAAACGAACGCGCGAACTCG	I	A	Red	GCCCAGGGTGCCGGGAAGTCGGGGACCGGCCAGCCGCCGACCGGCCGCACCCCTCCCCGC[CG]AGCTCGCGCGCCCGCCTCGTCAGCACCTTTCCCGCAGCGCAGCCCCACAGTGGTCACGAG
107	cg12204423	PHF17	4	129732568	①renal cell carcinoma Chen J, Ruan X, Wang S, Zhang B, Liu B, Sun Z, Liu Q. Tumour Biol. 2014	#N/A	Promoter	CGI	0.0811312	0.0459036	0.0352276	1.00106e-10	0.65886	0.0615881	0.0516467	0.119035	0.0909159	0.20863	0.117749	0.289074	0.23646	0.567823	0.57758	0.256553	6.85685e-05	0.865141	0.922189	cg12204423	51717509	CRTTTAAATAACAACCTCTCTCCCCTCCCACCRATAATAAATAACCTAAC	NA		II			ACTTCCGCGGGCGTTTAAATAGCAGCCTCTCTCCCCTCCCACCGGTAATAGGTGACCTGG[CG]GCCGAGGGCGGCGGGGGAGGGAACCGGGGGAGACTCGGGAGCGAGCCTCCGCGGCACGTG
108	cg22902089	CREB3L1	11	46318223	Sclerosing epithelioid fibrosarcoma Stockman DL et al Hum Pathol 2014	#N/A	gene body	CGI Shore	0.614925	0.669506	-0.0545814	1.08954e-10	0.710275	0.893449	0.690183	0.952251	0.420944	0.989234	0.964731	0.258478	0.733295	0.11081	0.139032	0.977716	0.917395	0.253543	3.91774e-05	cg22902089	47789420	CCAAATCCTCTTTACRCCRAACTTCTTCAAATACTAAATAAACRATAAAC	NA		II			GGGGAGTCCCTGATGGCAGTGCTCCCAGGAGGGCGAGGTGGGCCTAGGGATGATGGGACG[CG]CCCACCGTCCACCCAGCACCTGAAGAAGCCCGGCGCAAAGAGGACCTGGGCGTCGGAGTG
109	cg06225979	ZNF396	18	32957337	なし	#N/A	Promoter	CGI	0.0842212	0.112285	-0.0280642	1.25049e-10	0.256418	0.976958	0.95728	0.789461	0.85379	0.425275	0.405435	1.99841e-05	0.00203107	0.171462	0.399068	0.000888123	0.00477151	0.147108	0.000894148	cg06225979	74743369	AACTTCCAATTCTAATAACAAATCAAAACAAAACCCAAAACACAAAAACA	49794300	AACTTCCGATTCTAATAACGAATCGAAACGAAACCCGAAACGCGAAAACG	I	T	Red	CAGCTGCGCAACAACTTCCGGTTCTGGTGGCGGGTCGGGGCGGGGCCCGGAACGCGGGGA[CG]TTGCCATGGAGAAGAGCCGCTGTGGCCGCGCACTTGGGACAGGGAAAGAGAACCGGGAGG
110	cg00025155		3	61379582		#N/A	intergenic	Others	0.88465	0.865854	0.0187966	1.58658e-10	0.00029544	0.5056	0.955136	0.95991	0.771558	0.651275	0.932368	0.0686885	0.328238	0.0186325	0.993759	0.7935	0.0838888	0.0241798	0.464592	cg00025155	49731483	TAAATAAAAAATAAACACCTAAAAACACTCCTCATTTCCCAAACTAAACA	62649485	TAAATAAAAAATAAACGCCTAAAAACGCTCCTCATTTCCCAAACTAAACG	I	A	Red	CTCCTCACTTCCTAGATGGGAGGTGAGCGCCTAGAGGCGCTCCTCATTTCCCAGACTGGG[CG]GCTGGGCAGAAGGGCTCCTCACATCCCAGAGGATGGGCGGCCAGGCAGAGACTCTCCTCA
111	cg01065780	MB	22	36019471	?? Myogloblin 数が多すぎる	#N/A	Promoter	Others	0.0710576	0.0923918	-0.0213343	1.61265e-10	0.638556	0.107192	0.139455	0.155213	0.0941799	0.0731127	0.0767115	0.736121	0.0256467	0.786606	0.708162	0.216726	0.451862	0.122045	0.71588	cg01065780	68737403	CCACTAAATAACAATAAAACACCCRTTATCAACCCTAAAACAAAATCACC	NA		II			TTATTTTTGGATTGAGTCTGCCCAGGGTTTTGGCTTGCTGGAGGCAAAGGCAAAGACAGT[CG]GTGACCTTGCCCCAGGGCTGACAACGGGTGCCCTACTGCCATCTAGTGGCAACAAGGAAA
112	cg14721981		20	21381070		#N/A	intergenic	CGI Shelf	0.715952	0.789905	-0.0739529	2.34915e-10	0.17953	0.266887	0.192166	0.257462	0.381348	0.277212	0.308341	0.0742153	0.979367	0.986627	0.425843	0.371637	0.00387314	0.527319	0.834697	cg14721981	22801372	TAAAAAAAATTAATTCTCACTCTCCTATCCTTCAAAACTCCTAATTCTTC	NA		II			AGGGAATACAGTGAAAAGAATTGGTTCTCACTCTCCTATCCTTCAAGGCTCCTAGTTCTT[CG]CCTCAGAGGAATTTGGTGTTACCTGTTTCTTTTGGAATGGCCTGTCCATCTAGAAGCATA
113	cg04829993	COL13A1	10	71561459	①non alcoholic fatty liver disease Kitamoto A et al . Endocr J.2014	#N/A	Promoter	CGI	0.0616416	0.0748159	-0.0131743	2.3862e-10	0.122828	0.399823	0.778049	0.679963	0.849994	0.800833	0.533974	0.0137652	8.98754e-05	0.00658341	0.000754934	0.288369	6.30535e-08	0.759906	0.243095	cg04829993	48740456	ACACCCCCTTCCTACCTATAAATAACCCCAAATATCACTTCAAAAAAAAC	NA		II			AGCTCCACTCCACACCCCCTTCCTGCCTATAAATAACCCCAAGTGTCACTTCAAAGAGGA[CG]GGGAGCGCGGCAGAGGGGCTCCCGGGCCGGCGGGCTGGGGCCGCCGGACCTGCTCACCAC
114	cg08906898	RBM39	20	34319899	なし	#N/A	gene body	Others	0.898057	0.854306	0.0437504	2.40962e-10	0.693495	0.405097	0.527003	0.464136	0.620445	0.607198	0.539152	0.192076	0.488747	0.236204	0.538652	0.939641	0.355884	0.620406	0.202761	cg08906898	47732417	TATAATTACATACTAAAAACTTCTATAACRACCTCTAAATCTTCRATCTC	NA		II			AAAATCATAACTATAGTTACATACTAAGGACTTCTGTAGCGGCCTCTAAATCTTCGATCT[CG]ACTTCTTGAGCGGCTCCGTCGCCTCTCTTTGCTTCTACTTCGCTTTCTTTCACGGCTTTT
115	cg05588508		3	120007636		#N/A	intergenic	CGI Shelf	0.719738	0.643422	0.0763157	2.57362e-10	0.385308	0.870219	0.867757	0.991046	0.793723	0.765361	0.73744	0.0117476	0.54288	0.153559	0.0191247	0.139943	0.297936	0.0566726	0.00345424	cg05588508	62727400	ACTCCTATATATTTCTTCACAATTACAACTATATTCCCTCTCAATACTCC	NA		II			CCAGGGGTGCTAAGTCGTGAACTACAGCCAGCACTCAAGGGGGAGAGGAACCCACACTTT[CG]GAGCACTGAGAGGGAACACAGCTGCAACTGTGAAGAAACATACAGGAGCAGGAGTCTACC
116	cg09113420	EEF1B2	2	207027298	なし	#N/A	gene body	CGI Shelf	0.528334	0.551678	-0.0233441	2.89982e-10	0.826697	0.0573222	0.043522	0.0269636	0.0271138	0.0536817	0.0422199	0.20009	0.776422	0.0163801	0.903166	0.653248	0.0954941	0.053036	0.0126591	cg09113420	51683432	CTAAACTCACATAAACCCCAAACTAAACCRTCTACTTAAATACTTCTAAC	NA		II			CATCTTACTAGATGTGAAACCTTGGGATGATGAGACAGATATGGCGAAATTAGAGGAGTG[CG]TCAGAAGCATTCAAGCAGACGGCTTAGTCTGGGGCTCATGTGAGTTTAGGCTTTGCCTTT
117	cg26297808		7	1372924		#N/A	intergenic	CGI Shelf	0.224801	0.176535	0.0482664	2.90307e-10	0.0628245	0.438534	0.460134	0.551565	0.443535	0.406076	0.243818	0.00223432	0.0552527	0.709229	0.881299	0.275237	0.0239136	0.536407	0.147178	cg26297808	41765478	TTCAACAACTATCTAACCTAATACAAATCTTTACAAATATCACCCCACTC	NA		II			TTGATGGTGCTTTCAGCAGCTGTCTGGCCTGGTACAGGTCTTTACAAATGTCACCCCACT[CG]ATATAATCCTCCCATCATCCTCTTCCTCCTCCTTCCCCTCTTCCCTCCTCACCTCCTCCC
118	cg06885641	MIER1	1	67390768	①chronic myeloid leukemia Mascarenhas Cdo C, Ferreira da Cunha A, Brugnerotto AF, Gambero S, de Almeida MH, Carazzolle MF, Pagnano KB, Traina F, Costa FF, de Souza CA. Leuk Lymphoma. 2014 ②breast cancer Clements JA, Mercer FC, Paterno GD, Gillespie LL. PLoS One. 2012	#N/A	Promoter	CGI	0.209711	0.249709	-0.0399976	3.15143e-10	0.478935	0.0836761	0.0870469	0.111589	0.0491645	0.157321	0.262584	0.118503	0.0673485	1.72781e-10	1.12558e-05	0.957792	0.0221412	0.0383794	2.26124e-08	cg06885641	72683414	AACTTCTTCAAACAATAACAACAACAACAAAAATAACAACAACAACAACA	29679373	AACTTCTTCAAACGATAACGACAACAACGAAAATAACGACGACAACAACG	I	A	Red	GCGGATGGATGGGGCTTCTTCAGGCGGTGGCGGCAGCAGCGAAGGTGGCGGCGGCAGCAG[CG]GCAGCGGCTGTAAGTGCAGCCTCCACAAGCCATCTCTCCCCTTCTATTCCAGTTTGGGAT
119	cg15175162	FBXL5	4	15657657	gastric cancer Cen G, Ding HH, Liu B, Wu WD. Tumour Biol. 2014	#N/A	Promoter	CGI	0.585055	0.668507	-0.0834519	3.31019e-10	0.426858	0.189512	0.219452	0.125768	0.0621914	0.605792	0.436396	0.0203367	0.0178923	0.0019225	0.499762	0.22325	0.107529	0.784519	0.710915	cg15175162	65793321	CTTAAAATACATTTCCRCACCTAAATCCCCAAATACTATTTTTCCCCCAC	NA		II			GGTGCGAGGGGCGGGGCAGAGACCGCGAGAGAGAGTTCTCGTGAAATTCGGGAGACTCAA[CG]TGGGGGAAAAACAGTATCTGGGGATCCAGGTGCGGAAATGCACCTCAAGTGCAGGAACGC
120	cg21195491	C9orf98	9	135753121	squamous cell lung cancer Boelens MC, van den Berg A, Fehrmann RS, Geerlings M, de Jong WK, te Meerman GJ, Sietsma H, Timens W, Postma DS, Groen HJ. J Pathol. 2009	#N/A	Promoter	CGI Shore	0.663591	0.709283	-0.0456917	4.15958e-10	0.0926338	0.607297	0.964292	0.813548	0.667768	0.670772	0.965284	0.0093273	0.376433	0.00401079	0.116187	0.844821	0.693501	0.705311	0.0116165	cg21195491	46608421	CRAATTTATAAAAAACCTCTCRACCCAAATTTCTAAAATAAACATTATCC	NA		II			TGGGAGATGCTGCTGTCCCAGAGGCGGCCCTCTCTGAGGATGGAGATGCCAGCTTGAACT[CG]GACAATGCCCACCTCAGAAACCTGGGCCGAGAGGCTCCCCACAAATTCGACAGATGGTAA
121	cg00934883	IER3	6	30711966	①ovarian cancer Lee YH, Kim JH, Zhou H, Kim BW, Wong DT. J Mol Med (Berl). 2012 ②breast caner など 役割（This gene functions in the protection of cells from Fas- or tumor necrosis factor type alpha-induced apoptosis. ）	#N/A	gene body	CGI	0.0905657	0.10066	-0.0100943	4.80808e-10	0.890043	0.228082	0.158008	0.260125	0.223502	0.506715	0.227796	5.35049e-06	0.547213	0.000384068	0.000376652	0.430993	0.0731677	0.0441466	0.182961	cg00934883	54762472	AAAAACCTCRACCTAACCTATCTCCTATTTTATCTCCCCTTAAATCCRAC	NA		II			ATGGTGAGCAGCAGAAAGAGAAGCCTTTTGGCTGGGTTCGGTTCCTCGACTGGCAGCTGG[CG]CCGGACCTAAGGGGAGACAAAACAGGAGACAGGTCAGGTCGAGGCCTCTGGAGTCGGGTC
122	cg15899410	UBE2Q2	15	76136386	①acute lymphoblastic leukemia Seghatoleslam A, et al Arch Iran Med.2012 ②chronic kidney disease Pattaro C , et al. Nat Genet 2010 May	#N/A	Promoter	CGI	0.144153	0.0942486	0.0499046	4.97437e-10	0.00231821	0.985955	0.6642	0.990755	0.875408	0.753012	0.454713	0.32466	0.0194047	0.0151039	0.0922643	0.0144704	0.0493515	0.00181798	0.0205749	cg15899410	73798488	AATAAACCAAAAACCCCCAAACCAACCCCTAACAAAAAACCAAAAAAACA	23797418	AATAAACCAAAAACCCCCAAACCAACCCCTAACGAAAAACCGAAAAAACG	I	C	Grn	TTGCCCATCCCAGGCCGGGCTGGGACTGCGCGAGGCTTGGGTGGGAGGAGGCGGAGGGCG[CG]TCTTTCCGGCTTCTCGCCAGGGGCTGGCTTGGGGGCTTCTGGCCCATCTCGGTCCCCGTC
123	cg22953960		10	22766081		#N/A	intergenic	CGI	0.425365	0.485528	-0.0601626	4.98595e-10	0.696225	0.465663	0.66509	0.718889	0.617715	0.869921	0.729612	0.988076	0.0733315	0.075762	0.40315	0.879888	0.429226	0.259671	0.00555995	cg22953960	31634452	CATATACTTTCCAAATTAAACTACRAAATACAAAAAACRACTCTAAACCC	NA		II			TCTCCTGCCACTCAGCCCCCCTAGGTCGGGATCGTTTGGTTTCGGTGTCAGGAGGCTCCC[CG]GGCTCAGAGTCGTTCTTTGTATTCCGCAGTCCAACCTGGAAAGCATATGCTGCACCTCTG
124	cg17330048	RASGRF2	5	80257322	①breast cancer de Groot JS, Pan X, Meeldijk J, van der Wall E, van Diest PJ, Moelans CB. Cell Oncol (Dordr). 2014 ②alcoholism Easton AC, Rotter A, Lourdusamy A, Desrivières S, Fernández-Medarde A, Biermann T, Fernandes C, Santos E, Kornhuber J, Schumann G, Müller CP. Psychopharmacology (Berl). 2014 ③prostate cancer Mahapatra S, Klee EW, Young CY, Sun Z, Jimenez RE, Klee GG, Tindall DJ, Donkena KV…	#N/A	gene body	CGI Shore	0.558797	0.631843	-0.0730469	5.05454e-10	0.386161	0.060751	0.122679	0.156169	0.119701	0.129044	0.165758	0.103292	0.80399	0.0887844	0.258955	0.85321	0.321072	0.902874	0.0904351	cg17330048	48702307	AACTAATTAAAAATAACCAACAAAAAATATCTATCCRACTTAAAAACCCC	NA		II			CTGGCGCGTGTAGATTTCTTTGCCTGCAGATGTTTGACCACTGGTTGGGCTGGGAACAAG[CG]GGGCTCCCAAGCCGGACAGACACTTTCTGTTGGTCATTTTCAATCAGTCTTTGTGATTTC
125	cg23001456	KIAA0664	17	2615074	なし	#N/A	Promoter	CGI	0.0397651	0.0576368	-0.0178717	5.11127e-10	0.0928304	0.413069	0.36964	0.357105	0.337175	0.220101	0.297102	0.102085	0.391833	0.0428074	0.0909828	0.05734	0.0385408	0.0461937	0.0555641	cg23001456	40608462	AAACACAAAAATAAAACAAAAAAACAACAACAAAATCAAAAACCACAACA	18734366	GAACGCGAAAATAAAACAAAAAAACGACGACGAAATCAAAAACCACGACG	I	C	Grn	AAGTGCCCTGCGCGCCGCGGCTGCTGAGGGAAGGACGGAGTCACCGGCCCACGTGGTGCG[CG]CCGTGGCCTTTGACCCCGCCGCCGTTTCCCTGCCCCACCCTCGCGCCCGGCCCAGCCCAC
126	cg01603290		17	40805956		#N/A	intergenic	CGI	0.132529	0.15669	-0.0241606	5.24535e-10	0.489364	0.0783871	0.0741572	0.102739	0.0588561	0.0757867	0.0454761	0.121973	0.607709	0.462022	0.027471	0.58325	0.0151533	0.405522	0.0174013	cg01603290	14697306	AAACAAACTAACAAACCRACRAAAAAATCTTCCCAACRAAAACTTAAAAC	NA		II			CCGCCAGGCAGGGACAGACTGACAGACCGACGGAAAGGTCTTCCCAGCGAAGACTTGGAA[CG]CCCCAGGGGGTGGGGGAGGCTGCACCGCCTCTTCAGTAATTGGTTTGGAGACAATTGGCC
127	cg10059324	PER3	1	7884824	サーカディアンリズムに関連 ①bipolar disorder? Rybakowski JK, Dmitrzak-Weglarz M, Dembinska-Krajewska D, Hauser J, Akiskal KK, Akiskal HH. J Affect Disord. 2014	#N/A	gene body	CGI Shelf	0.724693	0.665689	0.0590042	5.30325e-10	0.0688525	0.00774691	0.00761422	0.00406606	0.00140939	0.018132	0.00596694	0.890361	0.499095	0.102188	0.952902	0.623704	0.268689	9.31136e-05	0.456085	cg10059324	49718451	AAAACTCTCCTAACTCCTAAAACATCACAAAAAACACTCAAAAAAATCTC	NA		II			AATTTGCTAGGCAGGACAAATAGTGTGTAGTCTAGGCCTGTTTTTCCTCTGCTACAAAGG[CG]AGACCTTCCTGAGTGCTCCTTGTGATGCCTCAGGAGTTAGGAGAGTCTCTAGTCTGGCGG
128	cg12067522	BCL2L10	15	52405000	①myelodysplastic syndrome (MDS) ②acute myeloid leukemia (AML) Lainey E, Wolfromm A, Marie N, Enot D, Scoazec M, Bouteloup C, Leroy C, Micol JB, De Botton S, Galluzzi L, Fenaux P, Kroemer G. Oncogene. 2013 Sep	#N/A	Promoter	CGI Shore	0.273034	0.332622	-0.0595873	5.87542e-10	0.121574	0.350406	0.680042	0.450669	0.328787	0.400841	0.493197	0.231962	0.461948	0.430729	0.00853257	0.473327	0.13884	0.558817	0.0981459	cg12067522	15796341	TAAAAAACAATATACCAAAAACCAAAAACCAAAAACCAAAACAAAACACA	19702456	TAAAAAACAATATACCGAAAACCGAAAACCGAAAACCGAAACGAAACACG	I	A	Red	GGGGGCCGGGCCTTCGCTGGTTTTCTTGGCCCGGCCGCGCCTCCCCCAGGGTAGGGCTGC[CG]TGCCCCGCCCCGGCCCCCGGCCCCCGGCCCCCGGTATATTGTTTTTCAGGACTGAGAGAA
129	cg17871437	BRD2	6	32940801	①juvenile myoclonic epilepsy Chachua T, Goletiani C, Maglakelidze G, Sidyelyeva G, Daniel M, Morris E, Miller J, Shang E, Wolgemuth DJ, Greenberg DA, Velíšková J, Velíšek L. Genes Brain Behav. 2014	#N/A	gene body	CGI	0.0191894	0.0494666	-0.0302772	6.11571e-10	0.688147	0.583187	0.739354	0.654352	0.584941	0.615442	0.485944	0.000289146	0.112183	0.25054	0.968156	0.251614	0.0396447	0.0538192	0.734557	cg17871437	51752347	ACACAAAAATATAAAACACCATATTAAAAATACTAAACAACCCCAACACA	47806343	ACACAAAAATATAAAACGCCGTATTAAAAATACTAAACGACCCCGACGCG	I	C	Grn	TGCAGGGCGGCGGCACAGGGGTGTGGGGCGCCGTGTTGGGAGTACTGAGCGGCCCCGGCG[CG]CTGCTGTTGCGGCGCAGCTGTCGACTCGGTCGCGCGGAGGGAATTGAGCGACGGTTTTGG
130	cg04876424	RBM24	6	17280551	なし	#N/A	Promoter	CGI Shore	0.591219	0.640524	-0.0493047	6.3036e-10	0.142064	0.15851	0.307928	0.366802	0.394561	0.609136	0.783591	0.524021	0.0207079	0.000482257	0.0557013	0.0649949	0.72957	0.00147346	0.064389	cg04876424	36667373	TAAAAAAACCATTAACTTTAATTACTACCRCCCAACCAAACCAAATAACC	NA		II			AAAATACTAACTTATGGTCCTCTGAAATAGAAGGCGGTGCCTGATGGACATAGGTATCTC[CG]GTTACTTGGTTTGGCTGGGCGGTAGCAATTAAAGCTAATGGTTTTCCCAACTACACCCAA
131	cg02989351	YWHAQ	2	9770584	①prostate cancer Zhang Y et al. Eur J Med Res. 2014	#N/A	Promoter	CGI	0.176058	0.201809	-0.0257509	6.61138e-10	0.427751	0.0515973	0.0318897	0.0543446	0.0570701	0.197202	0.134348	0.000252521	0.0272457	0.226091	0.268875	0.335947	0.416131	0.46293	0.00109363	cg02989351	63673319	ACCTACTCRACCAACTTAACCTTCTAAATCAACTCAATCTTCTCCATAAC	NA		II			CGTAGCGCTCGGCCTGCTCGGCCAGCTTGGCCTTCTGGATCAGCTCAGTCTTCTCCATGG[CG]GGCGCGGGGCCGGGGCCGGGGCGGAGGGCGAGGAGAGCGAGGGCGAGCGCCGACCCGCAG
132	cg25382764		7	26283764		#N/A	intergenic	Others	0.804406	0.740521	0.0638854	7.0931e-10	0.265161	0.0762854	0.0693518	0.084578	0.0703826	0.107201	0.0966682	0.684426	0.809071	0.0941433	0.00587214	0.410108	0.148668	0.391482	0.106447	cg25382764	33611339	CAAAAAAACCAAAAAACCATACAAATTTTTCCCTATTAACTAAACTCCCA	25658309	CGAAAAAACCGAAAAACCATACGAATTTTTCCCTATTAACTAAACTCCCG	I	A	Red	AGCCTCCAGTCGCCTCTCTGTGCATGCACCTCGGTCACTGGTCTCGACTAATGGTTTCTC[CG]GGAGCCCAGTTAACAGGGAAAAATTCGCATGGCCTCTCGGTTTCTTCGGTCCGAAAATCC
133	cg18923051	MEX3A	1	156053080	なし	#N/A	Promoter	CGI Shore	0.32911	0.349356	-0.0202459	7.17577e-10	0.707741	0.894174	0.914849	0.951767	0.801721	0.996287	0.668967	2.50461e-06	5.56607e-05	0.00156774	0.190822	0.0789025	0.162187	0.813866	0.637191	cg18923051	73779301	CRATTAAATCACCCCAAACCTTTAAAACTTTTCCTACCTACCCACTCTCC	NA		II			GGCGGTGGAGTGATGAAGTGCAGAGGTTGAAGGAGTGCAGGGACAGAACTGGGGGTCGGA[CG]GAGAGTGGGCAGGCAGGAAAAGTCTTAAAGGCCTGGGGTGACTTAACCGTTTGGGGTGAG
134	cg10563109		6	5087749		#N/A	intergenic	CGI Shore	0.622484	0.730611	-0.108128	7.27484e-10	0.952406	0.90502	0.689972	0.663818	0.465311	0.464221	0.335343	0.904218	0.0529127	0.0166941	0.674324	0.402265	0.953538	0.34652	0.0226808	cg10563109	15668317	TAACCCAACAAATCTCCTAACAATATACTCTACCTACACAAAAAACACCA	39749421	TAACCCGACAAATCTCCTAACAATATACTCTACCTACACAAAAAACGCCG	I	A	Red	GAAATGCCAGTCCTCGGGCAGGCCCTGGCTGTGATCTGCGAGAGCCGGGCACGCACGCCC[CG]GCGCCCTTTGTGTAGGCAGAGCACACTGTTAGGAGACTTGCCGGGCCATTAGCAGTCAGA
135	cg06606198	DDX55	12	124086727	なし	#N/A	Promoter	CGI	0.0227671	0.00720432	0.0155628	7.86676e-10	0.839679	0.502692	0.693357	0.504626	0.477851	0.541496	0.551837	0.0999275	0.791438	0.857768	0.0928727	0.857536	0.995807	0.969833	0.981464	cg06606198	58729469	CAACAAAAAAACACACCATAAAACATATAACAAAAAACTCCTAAAAATCA	43602338	CGACGAAAAAACGCGCCATAAAACATATAACAAAAAACTCCTAAAAATCG	I	C	Grn	CGGCGACCGACGCGGCGAAGGAGCGCGCCATGGAGCATGTGACAGAGGGCTCCTGGGAGT[CG]CTGCCTGTGCCGCTGCACCCGCAGGTGCTGGGCGCGCTGCGGGAGCTGGGCTTCCCGTAC
136	cg27446137		4	77723198		#N/A	intergenic	CGI	0.544459	0.603882	-0.0594231	8.21775e-10	0.0453141	0.929666	0.77823	0.828861	0.978422	0.680145	0.517533	0.000690389	0.0175988	0.590893	0.000152752	0.00333945	0.0358552	0.122527	0.262783	cg27446137	17666501	TAACRCTAATACRAACACCCTAAAAAACTACCAAATCTAATAAAAAAATC	NA		II			AAAGCAATCCCAGGCCCACCGCGCCCGCCCACGCTGGCTTCCCCCAGACACCCCCGGCTG[CG]ATTCCCCTACCAGACTTGGCAGTTCCCCAGGGTGTTCGCATTAGCGCCAAGGGGAAACAT
137	cg02908189	ZNF16	8	146176269	なし	#N/A	Promoter	CGI	0.0245418	0.0398611	-0.0153193	8.51724e-10	0.0405062	0.351712	0.896643	0.558805	0.604213	0.130622	0.203106	0.00125421	0.00468267	0.0366308	0.291019	2.01177e-05	0.0591548	0.0337243	0.0859682	cg02908189	12665379	CTAAAAAAACTACACTACCCCAAATAAAACAAACAACAAACCAAAATTCA	57767501	CTAAAAAAACTACGCTACCCCAAATAAAACGAACGACGAACCGAAATTCG	I	A	Red	GCAGCACCGTGGCACGAAGACGTCTCAGCCAACGCCGGCTGACCCCCGGAAGTCCCGCCC[CG]AATTCCGGCCCGCCGCTCGTTCTATCTGGGGCAGCGTAGCCTCTCTAGATGGCGGGAGGC
138	cg16987606	GPRC5C	17	72426469	breast cancer Yamaga R, Ikeda K, Boele J, Horie-Inoue K, Takayama K, Urano T, Kaida K, Carninci P, Kawai J, Hayashizaki Y, Ouchi Y, de Hoon M, Inoue S. Biochem Biophys Res Commun. 2014	#N/A	Promoter	CGI Shore	0.269611	0.310917	-0.0413058	8.6033e-10	0.189845	0.0231318	0.0437697	0.0707772	0.0190543	0.739757	0.227464	0.0489631	0.000125785	2.79001e-05	0.753401	0.00497278	0.0262041	0.0805511	0.0183612	cg16987606	49669502	ATCAAACCTAAACRAAAAACATCCRTAACTATAAACTAAAACTAATTCTC	NA		II			ACATATGCTAATGAGCGGCCCCTCCCAGCACACTGTGTTCAGCACCAGTTGCCTGCTTCA[CG]AGAACTAGTCCCAGCCCACAGTCACGGATGCCCCTCGCCTAGGTCTGACCCGCCGTTTGC
139	cg14843341	C6orf132	6	42072683	なし	#N/A	gene body	CGI	0.207612	0.230657	-0.0230452	9.08859e-10	0.244798	0.19981	0.292316	0.31013	0.383365	0.914286	0.493264	0.000182344	0.00459185	0.238421	0.905924	0.406753	0.767124	0.247548	0.0203612	cg14843341	17669428	AATACTAAAAAACCRAAACCRAAAACTCAAAATCATTACTAAACTCTAAC	NA		II			CTGGCGGCCCAGATACTGGAGGGCCGGGGCCGGGGGCTCAGGGTCATTGCTGAACTCTGG[CG]GCGGTGGGATGACCTCGAAGTTGAACTCCTCCTCCTCCTCCTCCCTCTTGTTCGAAGGAG
140	cg05868531		2	232348602		#N/A	intergenic	CGI	0.468144	0.535462	-0.067318	9.77348e-10	0.743539	0.146571	0.211691	0.219989	0.141513	0.524961	0.331285	0.00577365	0.202221	0.0950571	0.299996	0.924628	0.798349	0.010423	0.00104074	cg05868531	23655430	AAAAAACCACAACACCTACAAAACACAATCCATACAATTTACCCAAAACA	16636475	AAAAAACCGCGACGCCTACAAAACACAATCCATACAATTTACCCGAAACG	I	C	Grn	AGAGCGAACGGGGAAAGGCCGCGGCGCCTGCAGAGCACAGTCCATGCAGTTTGCCCGGGG[CG]CGGGCCTCTCGAGTGTGCTCAGGAAGCCGTGGCTCCTCGGGGCGTCTGCAGGCCTCCCAG
141	cg01225317	CDK18	1	205473878	なし	#N/A	Promoter	CGI	0.0944218	0.106708	-0.0122861	1.00579e-09	0.768044	0.0100078	0.0110406	0.0159227	0.0171642	0.0531456	0.0207766	0.0236915	0.10204	0.0325498	0.000475276	0.152038	0.935196	0.928023	0.0252547	cg01225317	15763368	CAACTTCTCTAAAAAACTACTCACCTTTCCRAAACAAAAAAAACTACCCC	NA		II			AGCTCAGGTTGCAGCTTCTCTGGGGAACTGCTCACCTTTCCGGAGCAGGGGAAGCTGCCC[CG]TGCCCGGGAGGGAGCGGGCGCACCGCGGCCCCCAGGACACGCGCTGTGAGTCCCGCGGGC
142	cg23897302	AMN	14	103393970	なし	#N/A	gene body	CGI Shore	0.531897	0.586485	-0.0545883	1.03561e-09	0.960696	0.67844	0.970113	0.710248	0.291815	0.812144	0.785392	0.413301	0.623461	0.0745686	0.00933475	0.850824	0.690373	0.0235163	0.728327	cg23897302	73787439	CAAAACAACCCTTACTACCAAATTATAAAAAACTCAACACAACAAAACRC	NA		II			CCTCTTGCTCAGGTGCAGTGCTCCTGGAAGGGCCGAAGAGTGGGTCCTGCCTCGGGTGGG[CG]CGCCCTGCTGTGCTGAGCCCCTCACAACCTGGCAGCAAGGGTTGCCCTGGCCCAGCGCTC
143	cg03492827		7	72838601		#N/A	intergenic	CGI	0.31562	0.349216	-0.0335964	1.07425e-09	0.453936	0.0291221	0.0835543	0.0176036	0.0105098	0.0599489	0.030995	0.747895	0.0980561	0.177233	0.433484	0.579372	0.526415	0.15971	5.44435e-10	cg03492827	10791420	TTAAACTCTACTACTTATTTATCCAACTCRAAAAAAAATTCTACAACRAC	NA		II			GGGGACGCTGGGGCCTCTTTCCTGGTCGCCCGGCGGCAGCTGAGGTTATTTTTTCCCCCT[CG]CCGCTGCAGAATTTCCCTCCGAGTTGGATAAATAAGCAGCAGAGTCCAACGTCAACGAAA
144	cg16440561	SPEG	2	220312854	なし	#N/A	gene body	CGI	0.239887	0.450953	-0.211067	1.18923e-09	0.265614	0.292558	0.25048	0.378328	0.385239	0.535546	0.427432	0.0687564	0.399557	0.127887	0.401464	0.228055	0.52534	0.772201	0.356029	cg16440561	69795443	CTCCTAAATACAACAATAAAACAACATAAAAATAACCACAAACTAAACCA	34633314	CTCCTAAATACGACGATAAAACGACGTAAAAATAACCGCGAACTAAACCG	I	A	Red	AATCCGCGCTGCTCCCCCCACCGTCCCCTCGGGTCGGGAAGCGGTCCCCGCCGGGACCCC[CG]GCCCAGCCCGCGGCCACCCCCACGTCGCCCCACCGTCGCACTCAGGAGCCTGTGCTGCCC
145	cg02087079	COL23A1	5	177811349	systematic sclerosis Altorok N et al. Ann Rheum Dis. 2014.	#N/A	gene body	Others	0.471878	0.535968	-0.0640909	1.19728e-09	0.0520569	0.00324421	0.0205692	0.00895368	0.0316143	0.0203481	0.0162684	4.98657e-06	0.61319	0.22388	0.044395	0.966853	0.0762155	0.84173	0.250288	cg02087079	29720373	RAACTTTCCTAAAACTTCACCTCATATCAAAACTAAACAACCAACACCTC	NA		II			ATCCGGCGACGGAGGCCCGGCCTGGCCACTGCCTGGCGTTTTCTCATAAACCAGCTTTCA[CG]AGGTGTTGGCTGCTCAGTCTTGACATGAGGTGAAGCCTCAGGAAAGCCCGGGGCTGTTCA
146	cg18810310		14	103691834		#N/A	intergenic	Others	0.467649	0.514969	-0.0473197	1.21378e-09	0.0452599	0.40294	0.594016	0.663562	0.6473	0.398766	0.501759	0.00441904	0.858929	0.21061	0.024183	0.262971	0.151897	0.246319	0.00598257	cg18810310	33631303	CTCTAAAAAACACACRAAAATAAAACCCRCACATCCTATATTACTTAACC	NA		II			GAGTGCACTTCCTCTGAGGGGCACACGAGAGTGAGACCCGCACATCCTGTGTTGCTTGAC[CG]TCGGGACTGACCAGGGACAGAGGACACTTAACTGGCCAAATTCCCTCCTTGCCATCAGCC
147	cg22227586	GLUD1	10	88854610	なし（低血糖）	#N/A	Promoter	CGI	0.0120249	0.0241141	-0.0120892	1.35291e-09	0.590494	0.366122	0.293698	0.401811	0.657599	0.870815	0.748592	0.15639	0.0149459	0.137162	0.85276	0.0395953	0.00273873	0.900805	0.317888	cg22227586	18689465	AAAACAACCAAACAAACAAAAAACTACAACTTAAAAAAACAACCCACACA	31620343	AAAACAACCGAACAAACAAAAAACTACGACTTAAAAAAACAACCCGCGCG	I	A	Red	GTGATGGTCGCGAAACAGGCGCGCTTTCTCAGACTCCCCGCGACTAGGGAGGAAGGGTCC[CG]CGCGGGTTGCCCTTTTAAGCCGCAGCTTCCTGCTTGCCCGGCTGTCCCCTCCCCTCGGGC
148	cg03405128		4	77341841		#N/A	intergenic	CGI Shore	0.421077	0.496715	-0.0756376	1.36306e-09	0.429982	0.269141	0.187368	0.239279	0.218776	0.23382	0.209212	0.466635	0.975035	0.124635	0.288909	0.933322	0.54314	0.62419	0.11743	cg03405128	10755505	CRACAACRCRATAAACACAAAATCAACAATCACRTTAAAACAAATTACTC	NA		II			CCCCCTGTTCGCGGCAGCGCGGTAGACACAGAGTCAGCAGTCACGTTGGGGCAGGTTACT[CG]GTGATTCTCTTCCCCACAAATCAAATCAGTTTGCGCAGGCCCCTGTGTTCTTCAAGGTCC
149	cg19544707		14	103746266		#N/A	intergenic	CGI	0.333436	0.417207	-0.0837718	1.52629e-09	0.0751383	0.983211	0.636658	0.689052	0.945061	0.886673	0.708349	0.525297	0.984123	0.474071	0.45214	0.96843	0.186181	0.375518	0.0146267	cg19544707	70760429	TAATAACTTAAAAAACTACRAAAATAAAAAACAACTTTCAAACCTCRAAC	NA		II			TCCGGTGCCCAGGCCTTGTTCCCCAAGACCCACGGGTGCAGAGCAGAAGCGCGGCCCCAG[CG]CCCGAGGCCTGAAAGCTGTTCTTTACCTTCGCAGCTTTCCAAGTTACTATAATAGGTAAA
150	cg18121224	NSD1	5	176559563	①Sotos syndrome Novara F, Stanzial F, Rossi E, Benedicenti F, Inzana F, Di Gregorio E, Brusco A, Graakjaer J, Fagerberg C, Belligni E, Silengo M, Zuffardi O, Ciccone R. Am J Med Genet A. 2014	あり	Promoter	CGI	0.593719	0.666801	-0.0730817	1.5748e-09	0.25126	0.978338	0.742944	0.965847	0.66759	0.378686	0.630025	0.178058	0.0214621	9.13278e-05	0.757508	0.546602	0.011439	0.797404	0.0638182	cg18121224	61744493	AAAACTACAAAAACCCCTAAACTCAAAAATAATAAAAAAACTTCATCCCA	13702412	GAAACTACGAAAACCCCTAAACTCGAAAATAATAAAAAAACTTCGTCCCG	I	A	Red	CTCGCCCCGCCCGAGGCTGCGAGGACCCCTGGGCTCGGGGGTGGTGAGGGAGCTTCGTCC[CG]GCTGGGCCCGGGCTGGGGACTCGGCCTCCCTGGGCGGGGGCCGCACGGCTGCAGGCCGAG
151	cg00970752	FHAD1	1	15711443	なし	#N/A	gene body	Others	0.595023	0.654265	-0.0592422	1.60742e-09	0.0772035	0.263009	0.645566	0.755599	0.350258	0.18186	0.458512	0.170916	0.877194	0.656951	0.00453425	0.468027	0.136652	0.122584	0.254558	cg00970752	53682425	CAAAAAACAATATCACCAAACTACTCAACTACAAAAACAAAACCTCAACA	13779471	CGAAAAACAATATCACCGAACTACTCAACTACAAAAACGAAACCTCAACG	I	A	Red	AACTGAGGAGGTCGGAGGGCAGTGTCACCGGGCTACTCAGCTACAGAAACGGGACCTCAG[CG]ACCTCCGATCCCGGCCCTCCCAGCCCATCCACTCATCCCCCCTATTCCTTTCCAGGATGC
152	cg06868758	SNORD51	2	207025391	なし	#N/A	Promoter	CGI Shore	0.30289	0.326127	-0.0232368	1.70339e-09	0.606445	0.229359	0.345231	0.385363	0.636589	0.181787	0.119864	0.0335127	0.458636	0.174456	0.0796472	0.85382	0.912713	0.879952	0.00154973	cg06868758	26767419	ATTTTACCTAACCTTTTCCTTTTCRTAAAACTTAATATAATTATACCAAC	NA		II			GATGTGGCAGTATTTGAAGCCGTGTCCAGCCCACCGCCTGCCGACTTGTGTCATGCCCTA[CG]TTGGTATAATCACATCAAGTCTTACGAAAAGGAAAAGGCCAGGTAAAATCATCTTTGTAT
153	cg17561891	C7orf23	7	86849173	なし	#N/A	Promoter	CGI	0.149234	0.183408	-0.0341741	1.70956e-09	0.97957	0.342611	0.191829	0.129195	0.0705968	0.25995	0.261664	2.48361e-05	0.972059	0.00710223	0.00122979	0.4071	0.233309	0.560645	3.02615e-07	cg17561891	67809418	CAAAAAAACTACAATTTACTATACTAACCAAAAACAAACAACAAACAACA	68765505	CGAAAAAACTACGATTTACTATACTAACCGAAAACGAACGACGAACGACG	I	C	Grn	TCCTCAAATCTCAGCCCTTGGCGCCGCGTGGCTCTCCGCCCCTCTGGGCCGCCAGGGTAG[CG]CCGCCCGCCGCTCGCCCCCGGCTAGCACAGCAAATCGCAGTCCCCTCGCCCCGGGAGAGA
154	cg00360794	LTK	15	41803850	?	#N/A	gene body	CGI	0.180025	0.204942	-0.0249174	1.73628e-09	0.558039	0.0467285	0.0820493	0.0982547	0.0101358	0.114545	0.105055	0.310026	0.1145	0.46512	0.0919468	0.182526	0.332602	0.702037	0.212023	cg00360794	73677399	AAAAACRCCCTCCAACTATCCAAAAACACTACCACTAAAAAAAAACTCCC	NA		II			GGCGTGTTCCAGGAAGCGCCCTCCAGCTGTCCAGGGGCACTGCCACTGGGAGAGGGCTCC[CG]CCCAGGGGGCCTGGATAAGGGCAGGGGCCCCCAGCCCAGCCCAGGCCAGCCCAGCCCAGC
155	cg25910261	PTPRN2	7	157405965	①ADHD Lionel AC, Crosbie J, Barbosa N, Goodale T, Thiruvahindrapuram B, Rickaby J, Gazzellone M, Carson AR, Howe JL, Wang Z, Wei J, Stewart AF, Roberts R, McPherson R, Fiebig A, Franke A, Schreiber S, Zwaigenbaum L, Fernandez BA, Roberts W, Arnold PD, Szatmari P, Marshall CR, Schachar R, Scherer SW. Sci Transl Med. 2011 など、複数あり	あり	gene body	CGI	0.324196	0.205043	0.119153	1.89997e-09	0.0509747	0.847826	0.923525	0.883418	0.560437	0.725926	0.975289	0.307334	0.484846	0.0669098	0.573588	0.965918	0.289064	0.437848	0.598943	cg25910261	15796467	ATCTATAAAAAAAACAACACTAAAAATAAATCACCTACTAAACTAACAAC	NA		II			GAGGCCGTTTTCTGGGCTAAGCAGCGACGGCGCTAGGCGACTCCGCTTGTCCTTCGTTTC[CG]CTGTCAGCTCAGCAGGTGACTTATTCCCAGTGCTGCTCTTCTCACAGACACAAAACCAAC
156	cg15138125		1	157948893		#N/A	intergenic	CGI	0.353471	0.40156	-0.0480894	1.93873e-09	0.0319837	0.0737137	0.129689	0.128437	0.224637	0.12855	0.124478	0.261438	0.136816	0.967605	0.0380729	0.157643	0.0186977	0.491401	0.00515956	cg15138125	33712486	AACAAAAAAACAAACTAAAATCTCACAAAAAAAATACCTTCAAAACTCCA	12652309	AACAAAAAAACAAACTAAAATCTCGCGAAAAAAATACCTTCAAAACTCCG	I	A	Red	AGTTTATTTTCCAGTTAATGAAATGGGAGACTGAGTCCCTGCCGCTGCCCCTGGAGACGC[CG]GAGTTCTGAAGGCATCTCCTCCGCGAGACTCCAGCCTGCTTCCCTGTCCCCTTCCGCCGC
157	cg20823695	PEX10	1	2345410	なし	あり	Promoter	CGI Shore	0.425392	0.465448	-0.0400561	2.0018e-09	0.112253	0.730794	0.793546	0.872398	0.874746	0.866634	0.869847	0.0384775	0.570554	0.0373744	0.102569	0.0282335	0.553284	0.889515	0.12526	cg20823695	20604510	CCCAAAATACTCAACCCAATCAAAAAACAACCTCTATATCCAAAAAACAC	NA		II			GGCTACCAAACCTCCCAGCGCCCCCGCGCCCCTTTGGAGTTCTGACCCCGCGGGTGCACC[CG]TGTCTCCTGGACACAGAGGCTGCCCTCTGATTGGGTTGAGCACCTTGGGCTGAACCCCTC
158	cg00234616	TLX2	2	74740572	なし？	#N/A	Promoter	CGI	0.233802	0.258858	-0.0250559	2.05198e-09	0.846784	0.266876	0.255572	0.323023	0.519036	0.285167	0.200171	5.17579e-05	0.00389947	0.324026	0.802492	0.795477	0.424685	0.474856	0.118316	cg00234616	46645366	CRCTTAATAACCTTATAACCTCTAACCATAAATCCAAAAACCRAAAATAC	NA		II			GGTCTAAGGCTCAGGGGCCCGCCCGCGGGGGTCCCATCCCCGGGAAGGACGCAGAGTTCA[CG]CACTCCCGGCTCCTGGATTCATGGCCAGAGGTCACAAGGTCACCAAGCGGCTTAGGTCTT
159	cg22735601	HSP90AB2P	4	13334645	なし	#N/A	Promoter	Others	0.809548	0.772727	0.0368211	2.23776e-09	0.465511	0.00801173	0.00982051	0.00938122	0.014583	0.0104726	0.00382863	2.62617e-16	0.392263	0.0462408	0.000698003	0.850161	0.778079	0.00590074	0.00194383	cg22735601	73683358	TTCCACAACCAATCAAACAAATTATATACCAAATCTTCATTTACATAAAC	NA		II			GATTGGTTGCTTTCCACAACCAGTCAGACAAATTGTGTGCCAAGTCTTCATTTGCATAGG[CG]TGTAACTTTATAACTTCAATTTATCCTCTAATTGGCAATTAGACATTTGCATGGGTATAA
160	cg03738669	SLC4A11	20	3218476	①endothelial corneal dystrophy Soumittra N, Loganathan SK, Madhavan D, Ramprasad VL, Arokiasamy T, Sumathi S, Karthiyayini T, Rachapalli SR, Kumaramanickavel G, Casey JR, Rajagopal R. J Hum Genet. 2014	#N/A	Promoter	CGI Shore	0.6983	0.733782	-0.0354818	2.37894e-09	0.816944	0.0229547	0.0631613	0.123059	0.0128122	0.0182304	0.0314897	0.00346938	0.370574	0.0501531	0.0602277	0.523615	0.21926	0.428757	0.00268429	cg03738669	64769419	TAATCTCAAAAATTCAATTACTTAACCCATCTACTAAAAACTACCCAAAC	NA		II			GAAGCCAGCCTTAATCTCAGAAATTCAATTGCTTAGCCCATCTGCTAGGGGCTGCCCAGG[CG]GGCCAGAGGCGAGGAGGAGAGACGTTCCAGGGATGTCTTCCCACCGAGTTAGTACCAGTA
161	cg09972569		2	231712971		#N/A	intergenic	CGI	0.280829	0.327023	-0.0461938	2.65576e-09	0.398291	0.848984	0.846503	0.880975	0.909311	0.686595	0.700469	3.24139e-05	0.00497434	0.251473	0.368203	0.0422014	0.0183082	0.0494834	0.000783886	cg09972569	44673370	AAAAATATTTTTACAACCAACCTTCTTCCTAAAAACTCCATCACAAACCA	70788319	AAAAATATTTTTACAACCAACCTTCTTCCTAAAAACTCCGTCGCGAACCG	I	A	Red	GCGGTCCGCGAACGTGCCTCTTGCCCTCTGCAGGTTCTCCCAACCGCGGGAAGAGAGGTC[CG]GCCCGCGACGGAGTTCCCAGGAAGAAGGCTGGCTGCAAAAACATTCCCTTCGCAGCAACT
162	cg15078122	MYBPC2	19	50969551	なし	#N/A	3'UTR	Others	0.608699	0.653748	-0.0450496	2.6951e-09	0.0521276	0.0720557	0.173239	0.105364	0.0333056	0.186398	0.164999	0.0035962	0.739529	0.0193137	0.780378	0.884157	5.165e-05	0.0684558	0.0559176	cg15078122	30662301	CAAAAAAAACAAACACTCCAAAATCCAAACAACACTATTTTATTCTCAAC	NA		II			GGTGGTGGAGTCCTGACCCCAATCCCCAACCTCCCAGGACTGTGTTCTTTCTGGAGTTTT[CG]CTGAGAACAAAACAGTGTTGTCTGGACCCTGGAGTGTCTGTCCTTCTTGACTCCGTAGCT
163	cg27532360	ITGA2B	17	42452994	thrombasthenia Park KJ, Chung HS, Lee KO, Park IA, Kim SH, Kim HJ. Pediatr Blood Cancer. 2012	#N/A	gene body	Others	0.666834	0.70711	-0.0402759	2.77241e-09	0.499834	0.00334183	0.00885105	0.0165235	0.0264931	0.0430926	0.0516292	0.749913	0.408654	0.000509938	0.456439	0.0626709	0.0507481	0.427552	0.268246	cg27532360	14699339	AAAAACCTACTCACTACRAAAACTAAATCCTAAAACCTCRAAAACTACTC	NA		II			GCCAGAGACCAGAGAGCCTGCTCACTACGAGAACTGGATCCTGAAGCCTCGAGGGCTGCT[CG]GGCTCTGGCAGGAAGATCTGTCTGCGATCCCGCTTGTGATGGGCCGGGTGAATGGGGGAG
164	cg17292758	PPFIA3	19	49636594	なし	#N/A	gene body	CGI	0.323132	0.441433	-0.118301	2.87645e-09	0.0419968	0.702831	0.927038	0.981708	0.850489	0.910323	0.916912	0.649958	0.801616	0.877	0.664932	0.572749	0.851549	0.175848	0.104732	cg17292758	31629434	AAACTACAACAAACRCTACAAAAAACRAAAACCTTACCCRAAATAAAAAC	NA		II			ACGCCAAGCAGAAGCTGCAGCAGACGCTGCAGAAAGCGGAGACCTTGCCCGAGATAGAGG[CG]CAGCTGGCGCAGCGCGTGGCGGCGCTCAACAAGGTGCGGGGAGGACTCGGGTCGGGGCCT
165	cg02013274	FOSL2	2	28614438	なし？	#N/A	Promoter	CGI	0.101642	0.111647	-0.0100052	3.09656e-09	0.532758	0.218486	0.258364	0.296574	0.352198	0.0763479	0.249399	0.000175668	0.389347	0.0634655	0.000137525	0.220587	0.000120905	0.172075	0.00138354	cg02013274	36735425	TTAAAAACATAACCTTAAACCCTTCTCTACTCTAAAACTCCAATCCTTCC	NA		II			AACCTAAGTTCCCTGACTTCCGCTACAGTACTTCTCCATTCACACACACCATCATCTCAG[CG]GAAGGATTGGAGCTCCAGAGCAGAGAAGGGCCTAAGGTCATGTCTCCAAACTCCTTCACT
166	cg22993195	AMIGO3	3	49756301	AMIGO3はない ①depressive disorder Teyssier JR, Rey R, Ragot S, Chauvet-Gelinier JC, Bonin B. J Affect Disord. 2013 Nov (RNF123)	#N/A	Promoter	CGI	0.563021	0.660648	-0.0976265	3.16316e-09	0.112927	0.00406859	0.00796854	0.0076013	0.00420497	0.0469527	0.0635824	0.010074	0.00105567	8.36705e-05	0.393146	0.0368287	0.807118	0.00268492	0.0241161	cg22993195	44704364	AATAAAAACCATTCTTAAAAAAAACCAACAACACAACCAACTCAAATACA	22743479	AATAAAAACCGTTCTTAAAAAAAACCGACAACGCGACCAACTCAAATACG	I	A	Red	GGTTGTTGTGCAAGTAGAGGCCGTTCTTGAGGAAGGCCGGCAGCGCGGCCAGCTCAGGTA[CG]GAGATGTGTCCCAGCCGGTTGGAGGAGAGGTCCAGAGTAAGCAGGTGGGTGGCGCTCAGA
167	cg16355231	PEX10	1	2344979	なし	あり	Promoter	CGI Shore	0.287999	0.373252	-0.0852539	3.17212e-09	0.105335	0.672447	0.869758	0.954252	0.844844	0.725076	0.638892	0.213899	0.127862	0.438893	0.23544	0.0515256	0.174171	0.25857	0.812751	cg16355231	26797425	AAACTAAAACAAAAACTAAAAACCCACACAAATCACCTACAATATCTACA	29659437	AAACTAAAACGAAAACTAAAAACCCACGCAAATCGCCTACGATATCTACG	I	A	Red	TGGGGGTGGGAAGGGCTGGGGCGGGAACTGGAGGCCCACGCAGGTCGCCTGCGGTGTCTG[CG]GCCTGTGCCTCTGGGGCCGCCTGGCCAGGGAGGGCAGGAGATGCCTGGTACATACCTGAA
168	cg10776186	NUPL1	13	25875020	colorectal cancer Tang J, Li Y, Lyon K, Camps J, Dalton S, Ried T, Zhao S. Oncogene. 2014	#N/A	Promoter	CGI	0.62524	0.687955	-0.062715	3.22583e-09	0.0361444	0.117821	0.0953339	0.0652949	0.0447168	0.0532023	0.0727131	0.440829	0.0564842	0.00404985	0.210156	0.762384	0.0514801	0.00411648	0.632178	cg10776186	72678303	TACATCCTAATACTAAAAAACRAAACCTTAAACCRAACRAATATAACTCC	NA		II			TTCCTAATCCTTCCACTTTGTAGTTCCTCCAGCACCGGTTGTGTCCGAGGGCCCTTCTGG[CG]GAGCCACACTCGCTCGGCCCAAGGTCCCGCCCTCCAGCATCAGGATGCACGGACAGTATT
169	cg14074251	SPEG	2	220299116	なし	#N/A	Promoter	CGI Shore	0.707911	0.756374	-0.0484633	3.24008e-09	0.123519	0.0332711	0.0431512	0.0522362	0.0447468	0.0395475	0.0471924	0.00149583	0.443466	0.0151679	0.0203874	0.657657	0.902261	0.306782	0.127679	cg14074251	65610364	CAATAAAAACCCCAATCCACCTAACTCCCAAACTCCTAATCTTACTATTC	NA		II			AGGGCAGGGCGCAGTGGAGGCCCCAATCCACCTGACTCCCAGGCTCCTGGTCTTACTGTT[CG]CCAGCTGTAATGGAGGCGCTGGGGGAGGCCATGGTCCCTCTTCGGAGCTGTCTGCTCACC
170	cg14903689	COL18A1	21	46875218	①ovarian cancer Rinck-Junior JA et al J Cancer Res Clin Oncol.2014 など	#N/A	Promoter	CGI Shore	0.661157	0.630764	0.0303929	3.25504e-09	0.0193259	0.597631	0.206044	0.354789	0.437735	0.585438	0.870127	0.98398	0.00837197	0.000133013	0.030709	0.0087935	0.16715	0.132843	0.440779	cg14903689	71626363	TACACACAACACCCTCTATCCTCACAAAACCTAAAACTACTACAAAACCA	25793352	TACACACAACACCCTCTATCCTCACGAAACCTAAAACTACTACAAAACCG	I	T	Red	CCCTGTGGACACTGCACACAGCACCCTCTGTCCTCACGGAGCCTGGGGCTGCTGCAGGGC[CG]TGGGAAAGAAGTTATAAATCCTTGGGTGCTGGAACCCCCGGGTGCTGGGCACCTTGATTC
171	cg19401111	OSTalpha	3	195943345	なし	あり	Promoter	Others	0.654311	0.692896	-0.0385847	3.28245e-09	0.114934	0.0878762	0.267297	0.168734	0.111479	0.0697851	0.144984	0.0026236	0.355693	0.0721215	0.00821812	0.788478	0.0034412	0.395894	0.348137	cg19401111	43699431	CCCRAAAAAATTTAATCCTCTAAACTAACRAAATTCCCTATACCTAACTC	NA		II			CAAGGGGTGGCCAAAGGCACCTGTCCAAGAGGTGGGAGGGACCACACCTGGGGGCAGGGA[CG]AGTCAGGCACAGGGAACTCCGCCAGCCTAGAGGATCAAATTCCTCCGGGGTGAACTCTGA
172	cg21378403	PDZD7	10	102777924	Usher syndrome Grati M, Shin JB, Weston MD, Green J, Bhat MA, Gillespie PG, Kachar B. J Neurosci. 2012	#N/A	gene body	CGI Shore	0.397423	0.442912	-0.045489	3.34477e-09	0.982742	0.63427	0.803542	0.792199	0.341269	0.732265	0.894226	0.337485	0.230982	0.0158374	0.065562	0.359796	0.969635	0.447653	0.961986	cg21378403	63704449	AAAATAAATTTTAACCAAACTCCCRCTATCCAATATCCAAACCTCTCTAC	NA		II			ATGTCCAGGCGAGGGTAAGTTTTGGCCAGGCTCCCGCTGTCCAGTGTCCAGGCCTCTCTG[CG]CCCGTCCCGCGCTAGCCTCCCCTGCCGCCCTCCCTTGAAGAAGAGGTTCATCAGCGTCTT
173	cg08532057	NUPL1	13	25875436	colorectal cancer Tang J, Li Y, Lyon K, Camps J, Dalton S, Ried T, Zhao S. Oncogene. 2014	#N/A	Promoter	CGI	0.307048	0.403073	-0.0960243	3.35665e-09	0.163166	0.65405	0.767278	0.586449	0.38985	0.538952	0.496502	0.207118	0.254794	0.480987	0.502437	0.641315	0.0151836	0.00704428	0.529424	cg08532057	38795309	ATCAATTACTACTTCTATCTAACCTCCTACCAAAATTAATACTCAAAATC	NA		II			GCCGCCTCCTTTTCTGAGTGGGGAGCTTAGAGATGCTCAGGAGGGACCTCCCCGATTCTG[CG]ATTCTGAGCATCAATTTTGGCAGGAGGCTAGATAGAAGTAGCAATTGACATTCATCACCC
174	cg18402261		17	48021977		#N/A	intergenic	Others	0.347891	0.378245	-0.0303538	3.5087e-09	0.351832	0.0183492	0.0381288	0.0316761	0.00904425	0.0118971	0.0103562	0.32252	0.170261	0.684871	0.00197071	0.249444	0.320735	0.210514	0.377908	cg18402261	57663461	TCAACATCCATATTTTCACCCCAACTAAATACTACAATCATTATTCTAAC	NA		II			GCAGCTCGCAGTCAGCATCCATGTTTTCACCCCAGCTGGGTGCTGCAGTCATTGTTCTGG[CG]AAGGAGGGCGAGGGGGCGGCTCGTGGGCGTTGCGACGCCGGGCTGTCTGCTCCACTCGGC
175	cg21144120		6	28661199		#N/A	intergenic	Others	0.351758	0.439012	-0.0872538	3.55059e-09	0.0392219	0.609445	0.423963	0.547654	0.440539	0.412991	0.324334	0.602719	0.319659	0.744369	0.308273	0.298063	0.278825	0.883163	0.0202302	cg21144120	54726363	AAAACAATCACTTACAAAACTACCTCACATACTCAAACCAAAAACAACCA	63614430	AAAACAATCGCTTACAAAACTACCTCACGTACTCAAACCAAAAACAACCG	I	A	Red	CCATTCCAAACGAAAACAATCGCTTGCAGAACTACCTCACGTGCTCAAACCAAAAGCAGC[CG]GCAAATCCCATTTCTACACTCACCAACCTACTCCCACCACAACCATCTGGCTTTTTTCGA
176	cg27011480	HLA-L	6	30228083	なし	#N/A	gene body	CGI	0.151356	0.219512	-0.0681559	3.55972e-09	0.162946	0.884172	0.912498	0.940195	0.636687	0.777644	0.863019	0.591158	0.864347	0.151949	0.0212024	0.965812	0.0695622	0.0416977	0.485138	cg27011480	64628444	AACCAAAATCCCCACAAATTAATCAAAACAAAAACAAAACTCAATATTCA	46612346	AACCAAAATCCCCGCGAATTAATCGAAACGAAAACGAAACTCGATATTCG	I	A	Red	AATTTCAGTTTAGGCCAAAATCCCCGCGGGTTGGTCGGGGCGGGAGCGGGGCTCGGTGTT[CG]GGGCTGACGGCGGGGGCGAGGCCATGGTTCTCACACCATCCAGAGGAAGCATGGCTGCGA
177	cg05924191	ZNF770	15	35279830	なし	#N/A	Promoter	CGI Shore	0.595924	0.625864	-0.02994	3.69533e-09	0.237597	0.10375	0.120128	0.114407	0.0373352	0.313071	0.23052	0.0004012	0.17005	0.184013	0.174757	0.0445465	4.57557e-07	0.195372	0.242069	cg05924191	72655438	TCTTAAATCTTTCATTTCTTATTCRCTTACTTTCRTAAAATCCTCACATC	NA		II			CAATGTTGCCTCAAGGCTGAAAGCCTGTTGATTTTCTTGTCTTGACTAGTACCATTAAAA[CG]ATGTGAGGATTTCACGAAAGTAAGCGAACAAGAAATGAAAGACCTAAGAGAAACACACAC
178	cg25198113		1	5743886		#N/A	intergenic	Others	0.396019	0.440485	-0.0444656	4.27885e-09	0.0509642	0.150216	0.239465	0.226761	0.14024	0.11868	0.07797	0.0297913	0.0600439	0.0320432	0.374858	0.0351772	0.0698626	0.0553763	0.848297	cg25198113	25704497	TACAACTAATAACAAAATACAACCTCTAACCCAAAAAATACAAACCCACC	NA		II			AAACAGGAAGCTGCAGCTGGTGGCAAGATGCAACCTCTGGCCCAAAGAATACAAGCCCAC[CG]TAAGTCCTCACACTTTCTCACTAAGGCAGTTTCCACTCTGCTCATGCAGTGCCCAACCTG
179	cg23652484		1	211872653		#N/A	intergenic	Others	0.617031	0.671085	-0.0540536	4.43306e-09	0.959788	0.0953094	0.103888	0.119906	0.0745887	0.276677	0.27739	0.100751	0.123008	2.89572e-05	0.744219	0.0496393	0.379772	6.59631e-06	0.0860672	cg23652484	47696420	CTACACCAACCCATCCTACATAAAAAAAACAACTAAATCCCRAAAAAACC	NA		II			CAGAGAGGGCAGGCAGGGGGCCTGGCTCCAGCCCCGGCTTCCTAGGAAGTTGTGACCCTA[CG]GCCCTCTCGGGACTCAGCTGTCCTTTCCATGTAGGATGGGTTGGTGCAGGTGATCTCCGC
180	cg00543443	LOC647979	20	34638744	なし	#N/A	gene body	CGI	0.362209	0.346036	0.0161729	4.46834e-09	0.953958	0.860346	0.831725	0.849568	0.616522	0.952168	0.820254	1.13388e-08	0.214297	0.631356	5.69055e-06	0.359299	1.58164e-06	0.000240027	0.20199	cg00543443	21673347	CACAACCAATAAACRAACACAACCAATAAACAACCACAACAAAAACCTCC	NA		II			CAAGGTCTGGGCACAGCCAGTGGGCGGGCACAGCCAGTGGGCAGCCACAGCAGAGGCCTC[CG]TTATCTGCAGGGCAGAGGGCTCGGCCTGTCCCGGGGCCCCCCAGTTCACCCGCCGGCCCG
181	cg07183876	RASGRF2	5	80257268	①breast cancer de Groot JS, Pan X, Meeldijk J, van der Wall E, van Diest PJ, Moelans CB. Cell Oncol (Dordr). 2014 ②alcoholism Easton AC, Rotter A, Lourdusamy A, Desrivières S, Fernández-Medarde A, Biermann T, Fernandes C, Santos E, Kornhuber J, Schumann G, Müller CP. Psychopharmacology (Berl). 2014 ③prostate cancer Mahapatra S, Klee EW, Young CY, Sun Z, Jimenez RE, Klee GG, Tindall DJ, Donkena KV…	#N/A	gene body	CGI Shore	0.335108	0.384709	-0.0496012	4.49762e-09	0.589534	0.761254	0.803083	0.966825	0.850769	0.704928	0.926854	0.673799	0.82338	0.316546	0.170373	0.459259	0.408967	0.273536	0.908235	cg07183876	74692305	ATTCCCAACCCAACCAATAATCAAACATCTACAAACAAAAAAATCTACAC	NA		II			ATTGGCAAGACGGAACTAACTTATTTGGAAAAGTTTGATTTCTGCCATACCCGGCTGGCG[CG]TGTAGATTTCTTTGCCTGCAGATGTTTGACCACTGGTTGGGCTGGGAACAAGCGGGGCTC
182	cg12869949		5	3116683		#N/A	intergenic	Others	0.223367	0.257463	-0.0340962	4.63981e-09	0.00954648	0.410611	0.804922	0.602324	0.718588	0.884923	0.72855	0.436863	0.411875	0.454959	0.107175	0.418424	0.000556452	0.818107	0.101656	cg12869949	68729330	AATTTACTATCATCCTATAAACTTCCCACACAAAACAAAAACCTAATAAC	NA		II			CGGCCCGTATAGATTTGCTGTCATCCTGTAGGCTTCCCACACAAGACAGAGGCCTGGTGA[CG]CACAGCGGGAACCCGGGGCTTGCAGGGTTAAGTACTCCCTGCCTCCTGGCTGGGGGTTCC
183	cg13142134		6	42695332		#N/A	intergenic	CGI	0.510986	0.577453	-0.0664669	4.65343e-09	0.628695	0.763913	0.698794	0.908294	0.809868	0.464182	0.794922	0.255928	0.409605	0.174232	0.770824	0.517216	0.0342989	0.323561	0.442568	cg13142134	40624323	AAAAAATAAAAATCAAAATCATACCCATAAATAATCRAAACTACTAAACC	NA		II			TGAGCGGCCTGGCAGCCGGCTTTGCCATAGACATCTTGGGGGACGCCGGTGTGCGAGCCA[CG]GCCCAGCAGCCCCGACTATTCATGGGCATGATCCTGATCCTCATCTTCCCCGAGGTGCTC
184	cg09639931	ZPBP2	17	38024394	なし	#N/A	Promoter	CGI	0.324119	0.388916	-0.0647974	5.54162e-09	0.25474	0.175184	0.256705	0.365288	0.381708	0.278127	0.27568	0.00648977	0.9064	0.690307	0.0141455	0.979312	0.433102	0.797317	0.192845	cg09639931	31687307	AAAAATTCACATACCTACTACCACATAAACACCAAAAAATCTAACAATCA	58640502	AAAAATTCGCATACCTACTACCGCGTAAACGCCAAAAAATCTAACGATCG	I	C	Grn	ACGCGAGGCGCGAAAAGTTCGCATGCCTGCTGCCGCGTGGGCGCCAGAGGATCTGGCGAT[CG]CCTGCAGCGCCGTCGCCCCGCCCCCGCGCGCGAGAATCGAAGCACGCACGCGTTCTCCTG
185	cg16284279		6	77743952		#N/A	intergenic	Others	0.75488	0.67467	0.0802098	5.79396e-09	0.0362419	0.849152	0.991819	0.907085	0.64957	0.762538	0.81416	0.0272293	0.282705	0.0671084	0.29839	0.0517409	0.804276	0.696414	0.00269485	cg16284279	53716367	CTCTTCACAATTACTACTTAATAAAAATATATAAATACCTTTACTCCTCC	NA		II			ATCCGCAGGCAGGCTGTGGAAAATTGTGAAAAACACACATCTCAGAACAATCTCAGCCAA[CG]GAGGAGCAAAGGTATTTATACACTCTCACCAAGTAGCAATTGTGAAGAGCTGCCCAGTGG
186	cg04993682	C5orf33	5	36242273	なし	#N/A	Promoter	CGI	0.0276531	0.0181123	0.00954079	6.01693e-09	0.082531	0.474904	0.799706	0.665989	0.990754	0.595254	0.671003	0.0264213	0.44705	0.944185	0.511893	0.0614407	5.54491e-06	0.267844	0.756347	cg04993682	36607467	TCCAAAACCACCACAAACTCTAATTAACCAATAAAATTAACCTAAAAACA	42604487	TCCGAAACCGCCGCGAACTCTAATTAACCGATAAAATTAACCTAAAAACG	I	A	Red	GCTTCGCCGCCCGGGGGCGACCTCCCCGCACCACACGCTTCCCCGAGGTCGCTCTTCTCC[CG]CCCCCAGGCTAACTCTATCGGCCAATCAGAGCCCGCGGCGGCTCCGGATCCGAGGGGCCG
187	cg14389669	ADAMTSL2	9	136399386	①Geleophysic dysplasia (GD), acromicric dysplasia (AD) and Weill-Marchesani syndrome (WMS) , Wang Y, Zhang H, Ye J, Han L, Gu X. J Hum Genet. 2014 Aug 21. doi: 10.1038/jhg.2014.73. GDは他にも多数論文あり 日本も ②osteoarthritis (OA) Snelling S, Rout R, Davidson R, Clark I, Carr A, Hulley PA, Price AJ. Osteoarthritis Cartilage. 2014 Feb	#N/A	Promoter	CGI	0.308297	0.354013	-0.0457164	6.20195e-09	0.0351779	0.903012	0.99494	0.839656	0.811687	0.655367	0.558936	0.0126119	0.00342746	0.615236	0.173278	0.00881907	0.0834793	0.000739961	0.939386	cg14389669	67752366	ACCCCTACATCTCAAAAACTTTCTAAAACTCATAACCTAAAACACAATCA	29765463	ACCCCTACATCTCGAAAACTTTCTAAAACTCGTAACCTAAAACACGATCG	I	T	Red	CCACCTGCTTAGGCCCCTGCATCTCGGGAGCTTTCTGAGGCTCGTGACCTGGGGCACGGT[CG]TCCCGGAAGTTCAGCCTTTCCCTCCGTACAACGGAGCCATCAGACGGGACACCTCATACA
188	cg16376036	PAFAH1B2	11	117015095	なし	#N/A	Promoter	CGI	0.162172	0.180278	-0.0181068	6.27595e-09	0.469404	0.0713383	0.144164	0.107974	0.186877	0.556465	0.620512	1.63891e-15	9.45072e-05	0.0161058	0.0645144	0.0187256	0.764642	0.134648	0.0526476	cg16376036	51613316	ATACACTCACTAAAATAAAAAATCCATACAAACCCCAAACAACTAAAACA	52644322	ATACACTCACTAAAATAAAAAATCCGTACGAACCCCAAACGACTAAAACG	I	T	Red	AGGGACGCGCCGGAGCGGGACCGACGGGACCGAGCGAGCGACCGACGCGCCACCCGCCGA[CG]CCTCAGCCGCTTGGGGCCCGCACGGACCCTCTACTTCAGTGAGTGCATCCAGGGTCGCAG
189	cg09314434	BAT4;CSNK2B	6	31632207	なし	#N/A	Promoter	CGI Shore	0.405841	0.462393	-0.0565515	6.30558e-09	0.677113	0.973519	0.709968	0.668762	0.817626	0.567623	0.513839	0.53641	0.389037	0.120386	0.532232	0.544668	0.609698	0.181211	0.237247	cg09314434	10732324	AACTCTAACTTCTCRAACTATAACTACTACTACCCATCCTTCCAAAAATC	NA		II			CATCCAGGGTGGACTCTGGCTTCTCGGGCTGTGGCTGCTGCTGCCCATCCTTCCAGAGGT[CG]CTGGGGTCAGTGGCTGGGGTGAAGGTGATGAGCAAGGGCCGGGACATGGCTTTTGGGAGA
190	cg04720592	FAM46C	1	118165724	myeloma Walker BA, Wardell CP, Brioli A, Boyle E, Kaiser MF, Begum DB, Dahir NB, Johnson DC, Ross FM, Davies FE, Morgan GJ. Blood Cancer J. 2014	#N/A	gene body	Others	0.64339	0.70019	-0.0567996	6.6283e-09	0.685105	0.411821	0.472081	0.562493	0.486305	0.288108	0.366389	0.00450479	0.261239	0.0129924	0.545746	0.283623	0.748428	0.841135	0.650462	cg04720592	34699327	AAAATTAAATCCAAATCTTTACAACCCAAACCATTATCTTTAACCAAAAC	NA		II			GCTGGAGGAGGCAGGCATCAAAGTGCACGACGTCCGGCTGAATGGCTCCGCAGCTGGCCA[CG]TTTTGGTCAAAGACAATGGCTTGGGCTGCAAAGACCTGGACCTAATCTTCCATGTGGCTC
191	cg14785609		1	157948816		#N/A	intergenic	CGI	0.351766	0.401655	-0.0498891	6.67894e-09	0.288499	0.128086	0.202229	0.15925	0.121944	0.255598	0.143765	0.941774	0.696637	0.763701	0.0627834	0.590886	0.0515605	0.616756	0.00124403	cg14785609	71659440	TCAATCTCCCATTTCATTAACTAAAAAATAAACTAAAACCACAAAAAACC	NA		II			GCCACCCGGCGCCTCGCCCCTCGACCCCGCGGCAGCTGGGCCCGGGCGCTCTGCTTCCCT[CG]GCCCTTTGTGGCTCTAGTTTATTTTCCAGTTAATGAAATGGGAGACTGAGTCCCTGCCGC
192	cg22429776	CAPZA1	1	113162371	①breast cancers Huang CC, Tu SH, Lien HH, Jeng JY, Huang CS, Huang CJ, Lai LC, Chuang EY. PLoS One. 2013 ② gastric cancer Lee YJ, Jeong SH, Hong SC, Cho BI, Ha WS, Park ST, Choi SK, Jung EJ, Ju YT, Jeong CY, Kim JW, Lee CW, Yoo J, Ko GH. Int J Oncol. 2013 など	#N/A	Promoter	CGI	0.0169471	0.0245789	-0.00763172	6.94372e-09	0.521592	0.871751	0.875416	0.803157	0.773596	0.655887	0.566369	0.159738	0.0333265	0.732558	0.225999	0.185742	0.000398788	0.146658	0.640723	cg22429776	28635339	AAAAAAAAACCAAATAATAAAATCACCACAACAACCATCAAAAAAACCCA	26713301	AAAAAAAAACCGAATAATAAAATCACCGCGACGACCGTCGAAAAAACCCG	I	C	Grn	TTAGGAGACGTCACTCCCGCGCATAACTGACATGGGGCCCTCTTGGTCGGCGTTTCCGGG[CG]GGTCCTTCCGACGGCCGCCGCGGTGATTCCATCACTCGGCTTTCTTCCCGGCCTGCCTCG
193	cg23512275	LOC284837	21	45232595	なし	#N/A	Promoter	Others	0.419767	0.459216	-0.039449	8.34877e-09	0.811552	0.243227	0.185905	0.214997	0.108523	0.123515	0.231828	0.768612	0.358067	0.162245	0.513395	0.0287777	0.328664	0.277977	1.06088e-09	cg23512275	67617471	ATTACCTTAAACTTAATAACTTCACCACCACTACATATCAACRCCCAACC	NA		II			CTGTGCAACAAATTACCTTGAACTTGGTGACTTCACCACCACTGCATGTCAGCGCCCAGC[CG]TAGACGAGGGTTTGGGAGGCATGGCTGGGCCTGCCCAGGGCTCCCTGGCTGAAGTGGGTG
194	cg09067967	UGDH	4	39529342	なし	#N/A	Promoter	CGI	0.0435302	0.0681141	-0.0245839	8.3568e-09	0.696203	0.0485476	0.101085	0.0502348	0.0723309	0.0609235	0.0788741	0.659621	0.0852457	0.980682	0.00768135	0.734522	0.411535	0.569654	0.893094	cg09067967	18714412	CACTTTAACCAACTCAACAACTCCACCCCTACCACAAACAACACTAAACA	21780464	CGCTTTAACCAACTCAACGACTCCGCCCCTACCGCGAACGACGCTAAACG	I	A	Red	GCTGGGCAAATCCGCTTTGGCCAGCTCAGCGGCTCCGCCCCTACCGCGAGCGGCGCTGGG[CG]GGGCTGCGTGCGTGGCGTGTCCGCTGGACCAGGGGACGGGGGCGCGCCGCAGGTGTAGGA
195	cg04202002		2	127643360		#N/A	intergenic	CGI Shore	0.734778	0.793778	-0.0589995	8.43286e-09	0.973371	0.00669676	0.00873704	0.0158297	0.0122172	0.0164234	0.0146139	0.0467071	0.980741	0.0943306	0.119002	0.57432	0.00647537	0.520698	0.256828	cg04202002	45690485	TTAACTCCCAAAAACRCCTAAAAAACTCTAAACAAATAAAACCTCCATCC	NA		II			AGACCCACAACTTAGCTCCCAAAGGCGCCTGGAGGGCTCTGGGCAAATGAAGCCTCCATC[CG]GGATGCACGGACTTGTGCTGCTACTGTTCCCTCCTGGGCTGGAGCGGGCCCGACTGGGAA
196	cg05072008	FIGNL1	7	50518647	なし	#N/A	Promoter	CGI	0.389201	0.469804	-0.0806035	8.46562e-09	0.0119381	0.904507	0.983176	0.812866	0.81058	0.562385	0.833423	0.614203	0.0728002	0.49508	0.696413	0.460016	0.00161476	0.872265	0.354385	cg05072008	27763463	CTTTCAACCAAAAAACATTACTAAACACCCRCTCACRTACTATATAAAAC	NA		II			GCGCCCCCTCTTGAATTCAGGCCTAGCACATCACCTCCGCCCCTCGCACCCTGCAGTCTG[CG]CTCCATACAGCACGTGAGCGGGTGCTCAGCAATGTTCCCTGGCTGAAAGAACCGCATAGA
197	cg09637273		17	55939387		#N/A	intergenic	CGI	0.226783	0.273286	-0.0465024	9.27518e-09	0.011098	0.358394	0.597721	0.48956	0.196614	0.70377	0.73818	0.00188968	0.000306133	0.0914195	0.000114353	0.240664	0.332369	0.154971	0.140812	cg09637273	11777395	ATCCTTAACCAAACCCTAATAACCTCCATAACCCCAAAATCACAAAAACA	23703331	ATCCTTAACCGAACCCTAATAACCTCCGTAACCCCAAAATCACAAAAACG	I	T	Red	GCGTTGCGAGTCCGGGCAGGGTGGGCGGGACGAGGTGCGATCGCCGGCTCGCCTTCGCTA[CG]CCCTTGTGATCTTGGGGCCACGGAGGCCACCAGGGCCCGGCCAAGGATCGGATGCCACTC
198	cg05123976		17	45949677		#N/A	intergenic	CGI	0.409553	0.456163	-0.0466105	1.0053e-08	0.544744	0.0870222	0.149396	0.163357	0.191025	0.533472	0.284418	0.0122017	0.0555467	0.000169437	0.420171	0.187485	0.381364	0.160119	0.0113146	cg05123976	26625389	RAATTAAAAATATATCCAAACCAAAAATATCCTTTCAAATCTCTCTCCCC	NA		II			GGCAGAGGTCCGGGTTGGGGATGTATCCAAACCAGAAATATCCTTTCAGGTCTCTCTCCC[CG]AGACAAACCCCGGCAGGGTCTGCTCCTCCCGGAGCCGGCTTGCAGGCGTGTTGGGGGAAG
199	cg12614687	OTP	5	76926752	①pulmonary carcinoids Swarts DR, Henfling ME, Van Neste L, van Suylen RJ, Dingemans AM, Dinjens WN, Haesevoets A, Rudelius M, Thunnissen E, Volante M, Van Criekinge W, van Engeland M, Ramaekers FC, Speel EJ. Clin Cancer Res. 2013 ②breast cancer Kim MS, Lee J, Oh T, Moon Y, Chang E, Seo KS, Hoehn BD, An S, Lee JH. Oncol Rep. 2012	#N/A	gene body	CGI	0.099748	0.115789	-0.0160409	1.00649e-08	0.364363	0.302513	0.313919	0.392741	0.443782	0.3646	0.353906	0.535565	0.147645	0.313026	0.840081	0.967602	0.0138045	0.194787	0.288192	cg12614687	74632351	CCAAAAATTAATAAAAAACCACAATCTCCRACTAAATATAAAAACTTATC	NA		II			CCCCAGAAACCCGCCTCGGATACAGCCGCTCTGCCCTGGGAGGAACAAGTGCCGTAGGCC[CG]ACAAGCCCCCATACCCAGCCGGAGACTGTGGCTCCCCACCAACTCCTGGCAACTGGCGCC
200	cg05159804		17	44343776		#N/A	intergenic	CGI	0.20358	0.233158	-0.0295788	1.00759e-08	0.789883	0.431815	0.417819	0.355097	0.51148	0.228216	0.130927	3.99893e-05	5.1519e-06	0.00025742	0.00521031	0.0506387	0.0966303	0.245697	0.455189	cg05159804	52803494	CRCAAAAATTTCTCCCTCTTCCTTCCTAAAAAAAACRAACACATAACCTC	NA		II			AGGCTGTGATGCTATCCTCGCCCGCAGATCACAGGACAGACATTCTCGGGGACAACTTTG[CG]AGGCCATGTGCTCGTCCCCCTTAGGAAGGAAGAGGGAGAAATCCCTGCGGCTCGGTTTTG
201	cg24642916	GPSM3	6	32163304	なし	#N/A	Promoter	CGI	0.0239357	0.0300084	-0.00607269	1.07373e-08	0.0705238	0.996308	0.971983	0.946862	0.872791	0.36757	0.600505	0.408498	0.422828	0.00105938	0.383073	0.505029	1.61082e-05	0.0867706	0.0699041	cg24642916	37764352	AAAAAACTAAAAAACCACAATCAAATTAAAATAATCCCCRCTCCRAAAAC	NA		II			GGGCATTTCTTGGAGGGCTGGGGGACCACAGTCAAGTTGAGGTGATCCCCGCTCCGGGGA[CG]GAGTAAGGCAAGGAGGCGGGATCGGAATGTTGGAGGCAGAACCGCAAGCTCCCAGGGCCA
202	cg23250574		6	28661310		#N/A	intergenic	Others	0.222298	0.311758	-0.0894609	1.14239e-08	0.000211495	0.383106	0.22774	0.294344	0.184021	0.25	0.24979	0.866887	0.989748	0.320953	0.173121	0.767477	0.391951	0.666531	0.101467	cg23250574	40613384	AAAACATCATTAAACTATTTCCAAAACTAAACACTTCAAAAACATACCCA	62690339	AAAACGTCGTTAAACTATTTCCAAAACTAAACGCTTCGAAAACGTACCCG	I	C	Grn	GCTTTTTTCGAAAGCCACCAATACCAGCCGCTACTACACCTCAAACAAAACCTAGCTACG[CG]GGTACGCTCCCGAAGCGTTCAGCTCTGGAAACAGCCCAACGACGCTCTCAAAAGCCGACA
203	cg19379572	PRICKLE1	12	42876523	①autism spectrum disorders Paemka L, Mahajan VB, Skeie JM, Sowers LP, Ehaideb SN, Gonzalez-Alegre P, Sasaoka T, Tao H, Miyagi A, Ueno N, Takao K, Miyakawa T, Wu S, Darbro BW, Ferguson PJ, Pieper AA, Britt JK, Wemmie JA, Rudd DS, Wassink T, El-Shanti H, Mefford HC, Carvill GL, Manak JR, Bassuk AG. PLoS One. 2013 ②epilepsy Mei X, Wu S, Bassuk AG, Slusarski DC. Dis Model Mech. 2013	#N/A	Promoter	CGI Shore	0.163885	0.183604	-0.0197192	1.29415e-08	0.272318	0.123784	0.243828	0.259993	0.212502	0.477366	0.38341	0.000774159	0.0123404	0.346914	0.143618	0.233133	0.625648	0.91061	0.733402	cg19379572	10600478	TATAAAAACAAATTCCACACATAACCTAACTTATAAAAACACAAACTAAC	NA		II			AAGACTCGAGTTGTAAAAACAAATTCCACACATAGCCTGGCTTATAAGGACACAGACTAA[CG]GGAAAGGCCGAGCTTTTAAAAATGGGGCTGGAGGAAGCGAGAAGGAAAGGATGTCACCGT
204	cg22149355	MYO5A	15	52821161	①melanoma Fernández-Pérez MP, Montenegro MF, Sáez-Ayala M, Sánchez-del-Campo L, Piñero-Madrona A, Cabezas-Herrera J, Rodríguez-López JN. Neoplasia. 2013	#N/A	Promoter	CGI	0.202364	0.249073	-0.0467095	1.32208e-08	0.405734	0.34547	0.382181	0.306242	0.207682	0.123894	0.147258	0.0996526	0.0246566	0.785386	0.689626	0.0632231	0.580649	0.55417	0.0549928	cg22149355	19676508	AAAACAAAACCAAACAAAAAAAACCACACAAAACAAAACAAAACAAAACA	30637372	AAAACAAAACCGAACGAAAAAAACCGCGCGAAACGAAACGAAACGAAACG	I	C	Grn	AGGGAGCAGGGCAGGGCAGGGCCGGGCGGGGAGGGCCGCGCGGGGCGGGGCGGGGCGGGG[CG]CCTCAGGCGCTGGCCGCCCGCAGGGGCCTCGCCATCACTCCCGGGCTCGCCGCGAGCAGC
205	cg17087669	MAPK13	6	36099123	①Alzheimer disease Cavallini A, Brewerton S, Bell A, Sargent S, Glover S, Hardy C, Moore R, Calley J, Ramachandran D, Poidinger M, Karran E, Davies P, Hutton M, Szekeres P, Bose S. J Biol Chem. 2013 ②melanoma Gao L, Smit MA, van den Oord JJ, Goeman JJ, Verdegaal EM, van der Burg SH, Stas M, Beck S, Gruis NA, Tensen CP, Willemze R, Peeper DS, van Doorn R. Pigment Cell Melanoma Res. 2013 ③lung aden…	#N/A	gene body	CGI Shore	0.141108	0.156244	-0.0151359	1.32522e-08	0.954601	0.435318	0.384007	0.224958	0.122822	0.181738	0.222856	1.02233e-05	0.412224	0.0965699	0.00754102	0.563628	0.290361	0.86047	0.00346948	cg17087669	18742412	AAAAAATAACCATCAAAAAACTAAACCRACCCTTTCAATCCRAAATCTTC	NA		II			GCGGTCAGGGGAGAAGGTGGCCATCAAGAAGCTGAGCCGACCCTTTCAGTCCGAGATCTT[CG]CCAAGCGCGCCTACCGGGAGCTGCTGCTGCTGAAGCACATGCAGCATGAGAACGTAGGTG
206	cg26095395		4	582447		#N/A	intergenic	CGI	0.596184	0.526948	0.0692368	1.37164e-08	0.131621	0.973221	0.909656	0.977788	0.981791	0.906062	0.959489	0.336317	0.876387	0.256402	0.040216	0.441649	0.0557506	0.321523	0.560106	cg26095395	74750484	TCCATACTACRACCATCTTTTCAACAAAAACATCTAAACTTTTTCCTATC	NA		II			TCCGTTGTCCCTCCATGCTGCGGCCATCTTTTCAGCAAAGGCATCTGGGCTTTTTCCTGT[CG]GTCAGCGGGTGACTCCTTCCTCCGTCGTCCCTCCATGCGTGCGGCCATCTTTTCAGGAAA
207	cg16374663	LTK	15	41805031	?	#N/A	gene body	CGI	0.170064	0.232549	-0.0624846	1.43998e-08	0.804044	0.122968	0.201245	0.229722	0.177952	0.362581	0.439582	0.665334	0.564585	0.0478648	0.0561445	0.103733	0.200684	0.0840412	0.0225547	cg16374663	19666473	TCAAACACCAAAAAATCTTAACTATTTTCTACCTACAAAACCAACAACCA	62680334	TCAAACACCGAAAAATCTTAACTATTTTCTACCTACGAAACCAACGACCG	I	A	Red	GTCACCACCACGCTGGTCCCCGCGTACGCCCCGTCACATTGTGTCTGTGTGGGCCCATGC[CG]GCCGCTGGCCCCGCAGGTAGAAAACAGCCAAGACCCCTCGGTGCCTGAGAGCAAGGAGCG
208	cg11968118		17	16474839		#N/A	intergenic	CGI Shelf	0.684431	0.717767	-0.0333356	1.48183e-08	0.00547855	0.573113	0.887776	0.557005	0.470888	0.164735	0.257097	4.55453e-06	0.0320789	0.996486	0.0111894	0.00145231	0.00132091	0.534661	0.0380049	cg11968118	28699362	ACTTCCTTAAAAATTATCCTAACTACAAAAAACTACCTCTCACAAATCAC	NA		II			CACAGCAAAATACTTCCTTGGGAGTTGTCCTAACTGCAGGGGGCTGCCTCTCACAAGTCA[CG]TCTTCTCCCCGGGGGAAGTCCATATCCAAAGACTGCTCAGTGCAGGCCTCAAAGACCTGG
209	cg23890282	LEMD2	6	33756082	なし	#N/A	Promoter	CGI	0.0506861	0.0624805	-0.0117943	1.50183e-08	0.491847	0.720088	0.568942	0.676789	0.689744	0.628279	0.58422	0.00963099	0.902451	0.0266523	0.289997	0.520781	0.0204643	0.183585	0.00780949	cg23890282	27628364	TAAAAAAACAATCAAAAACAACTAACAAAACCRAAAATACRCRACCTAAC	NA		II			AGGCCTGGAAATGAGAAGACAGTCAGAGGCAGCTGACAAGGCCGGAAGTGCGCGGCCTGG[CG]CCGACAGGAACGGGGGGTCCTCCGGCGGACACACGCGCGCCCAGGGCCCTCCCCTGCGCC
210	cg17076667	BAG3	10	121418050	①lung carcinomas Cotugno R, Basile A, Romano E, Gallotta D, Belisario MA. Cancer Lett. 2014 他の癌やcardiomyopathyなど	#N/A	gene body	Others	0.695416	0.771634	-0.0762181	1.54251e-08	0.9876	0.103971	0.115545	0.109216	0.160708	0.138817	0.107098	0.00758787	0.9506	0.366964	0.242107	0.711529	0.924523	0.0511521	0.267008	cg17076667	67745374	CCTAACCCAAAACACACTTAAACTAAATATTCCAAATCTAAACCTCAACC	NA		II			AGCGCTGGCTCCCTGACCCAGAGCACACTTGAACTGAATGTTCCAGGTCTGAGCCTCAGC[CG]AGCGTGGCTGGGCGAAATGGAAGCCTTTCTCTCCTGCTGCCTCTCCTGCTGCATTTTACC
211	cg10112270		1	21913458		#N/A	intergenic	Others	0.506496	0.565828	-0.0593318	1.62103e-08	0.385656	0.513399	0.726628	0.75017	0.572886	0.936697	0.852918	0.00177462	0.288175	0.00411956	0.256577	0.559884	0.698324	0.470784	0.245953	cg10112270	38763329	TATAACTACAAAATACAAAATTTTAATCACCCRTTACATCCTCTAACRTC	NA		II			TAGCCATGCAGTGTGGCTGCAGAGTACAGGATTTTAATCACCCGTTGCATCCTCTGGCGT[CG]GGCAGGGCTGGACTTCAGGCTGGGTTTTCCCCGTTCCCAGCTGCACCCACGTCGTGTCTC
212	cg24004478	UNC84A	7	855632	なし	あり	Promoter	CGI	0.0509392	0.0357	0.0152392	1.6392e-08	0.0691585	0.839666	0.860224	0.926217	0.654803	0.671465	0.951704	0.888994	0.312482	0.236152	0.666459	0.818374	0.148451	0.0231577	0.683451	cg24004478	39689323	CRAAAAAAAAATCTACATCTCCATAAAAAAATCTAAATCTCCAAAAAAAC	NA		II			CCCCGTCGGAAGTGGGGGCTGCCTCCCGGAGCCGCAGCTGCCCCTCCCCCAAGACGCGGA[CG]CCCTCCTGGAGATTCAGACCCTCTCATGGAGATGCAGACCCCTCCCCCGGATCCAAACCT
213	cg02093808		4	77342011		#N/A	intergenic	CGI	0.261173	0.325697	-0.0645238	1.64237e-08	0.464047	0.209742	0.177842	0.167934	0.312609	0.160063	0.141888	0.398472	0.861288	0.766547	0.577653	0.299171	0.454044	0.745678	0.223222	cg02093808	24808471	TCCAATAAAAAAACAATTTATTAAACATCTTCCATATACAAAACAAACAC	NA		II			CAGCAGCTCATTCCAGTAAAGAAACAATTTATTGGGCATCTTCCATGTGCAGAACAAACA[CG]AGGCACCGGAAGATTCCAGAAATGAACACGAGTCGCTCCGGGTCCTCAGAAGAACCCCAC
214	cg26669825	ARMC9	2	232063251	なし	#N/A	Promoter	CGI	0.016411	0.00822705	0.00818397	1.73423e-08	0.00253973	0.543337	0.441367	0.470582	0.33631	0.967414	0.723365	0.403226	0.179385	0.151999	0.637215	0.0393685	0.173252	0.00878582	0.607326	cg26669825	37627370	ACTACTAAACTATAAACCCTCACTTCCACCACCAAAAAATTTCAAAATCA	25759394	ACTACTAAACTATAAACCCTCACTTCCGCCGCCAAAAAATTTCGAAATCG	I	C	Grn	TGAACCTTCACCACTGCTGGGCTGTGGACCCTCACTTCCGCCGCCAGGAAGTTTCGGGGT[CG]CCCACCTTCCCTCCCAGGCTGCTCCGCGTCGGCGGCGCCCCGCGCGATTGGCTGCGCCGC
215	cg19529472		8	143534954		#N/A	intergenic	CGI Shore	0.114215	0.132678	-0.0184628	1.78395e-08	0.809409	0.479674	0.608954	0.552527	0.714175	0.569205	0.628015	0.0115162	0.46572	0.452579	0.00692598	0.627474	0.902365	0.530159	0.646767	cg19529472	12794471	ATAACTTCTAAATAAACACRCACAAACCTAAAATCCCCCTATAAACAACC	NA		II			TCGGCAGAGCTGTGACTTCTGGGTAAACACGCACAGGCCTGGGATCCCCCTGTAGACAGC[CG]GCGTGCACACAGAGGAAGTGGCACTCACTAGACGCGTGGGTGCCCATGTGAACACCCTCG
216	cg03483944	FAM71E2	19	55874700	なし	#N/A	Promoter	CGI Shore	0.669606	0.703056	-0.0334502	1.89847e-08	0.894037	0.00112194	0.00170308	0.00200194	0.000297467	0.00200899	0.0014238	0.00830973	0.605394	0.0140827	0.00381797	0.788168	0.001463	0.00924905	0.000841519	cg03483944	63766496	AAACTTTATAACCTCATCRAACACACAAAAACCTCTTCCAAAAACTCTCC	NA		II			CTCTGGTGGAGGGGCTTTGTGACCTCATCGGACACACAGGGGCCTCTTCCAGGAACTCTC[CG]GGGACTGTGGGCTCCCTTCTCCTCCAGGGATACAGCCTGGAGTTTTTTGTTTGTTTGTTT
217	cg24158363	GRB2	17	73401717	prostate cancer ,leukemia など様々	#N/A	Promoter	CGI	0.230808	0.273132	-0.0423239	1.90683e-08	0.910362	0.0120444	0.024156	0.0186009	0.019428	0.00391189	0.00469252	3.5337e-14	0.00232224	0.598388	2.123e-06	0.000784845	0.26169	0.233336	0.00240727	cg24158363	50773380	AAACAAAAACCAAAAAATATTACTACTTCAACAACCAAACAACAACAACA	25632510	AAACGAAAACCAAAAAATATTACTACTTCGACGACCGAACGACGACAACG	I	A	Red	AGCGCTTGCTCCCGCCGCCGTCACCGCCACAGGCACAGACTCTGCCACAGCCGCCGCCGC[CG]CTGCCGCCGCCCGGTCGCCGAAGCAGCAATACCTCCTGGCTTCCGCTCCCCGTCGGTGTC
218	cg03436956		8	128099128		#N/A	intergenic	Others	0.889623	0.863303	0.0263203	1.92859e-08	0.579336	0.609945	0.756932	0.981435	0.636826	0.607929	0.520691	2.30674e-05	0.00227146	0.0155193	0.152128	0.0940116	0.00122834	0.850316	0.182035	cg03436956	12727491	AACAACACTCCTCTTCAAACAAATAAAAAACTTAAAATCTAAAAAACTCA	64693364	AACGACGCTCCTCTTCGAACGAATAAAAAACTTAAAATCTAAAAAACTCG	I	A	Red	CTTTGGGGTGATGACGACGCTCCTCTTCGAACGGGTGGAGGACTTGAGGTCTGAGGAGCT[CG]AGGCCGTGATGAGGGCGAATGCCATTTGTTTGGATGCGGTGATCGGGCCTCCCGGGTAGA
219	cg12610079	C1orf110	1	162838809	なし	#N/A	Promoter	Others	0.815682	0.782683	0.0329993	1.95995e-08	0.9237	0.0112873	0.0257776	0.0205238	0.0126262	0.026291	0.02366	0.000603984	0.93044	4.82141e-05	0.0362668	0.358559	8.17332e-05	0.634421	0.174221	cg12610079	52765372	TTTTCAACCCTATTACAACCTCCACCTAAAAACAAACTTAAAATTATTAC	NA		II			CCTGGGGCAAGTTTTCAACCCTGTTACAGCCTCCACCTGGAAACAGACTTGGGGTTGTTG[CG]GGGGGGCATGGTGGGAGGGAGACCAGCCCTTCATTTTGTGTGGGAGCTGGGTGAGGCCTG
220	cg23261715		12	54144380		#N/A	intergenic	CGI Shore	0.545066	0.582262	-0.0371955	2.00996e-08	0.85463	0.713341	0.767942	0.994353	0.563126	0.575795	0.623358	0.071312	0.0153593	0.00130461	0.936594	0.339437	0.16073	0.735516	0.0475762	cg23261715	55759379	TACAAAACCACATAACACAAAACCACCTAAATATATATACCCCTACACAC	NA		II			TGTGCACTCACACTTGTCTGGATAGGTGTGTACTTAAGTTTGCATGTTTTTTTCTGTGTG[CG]TGTGTAGGGGCATATACATCCAGGTGGCTTTGTGCCATGTGGCTTTGTACCCCAGGCTCT
221	cg01904727	PLAC8L1	5	145484705	なし	#N/A	Promoter	Others	0.661598	0.71495	-0.0533512	2.17113e-08	0.111518	0.757264	0.527036	0.782614	0.805715	0.893055	0.871864	3.62414e-06	0.0435587	0.00039877	0.712689	0.014526	0.771588	0.389675	0.687941	cg01904727	51781355	TATCTTTCTAATATAATATCAAATTATAATTACAAAACCCTTTCCTCAAC	NA		II			AGGTGTGGACCCTAGAAATATTAGGAAATATCCTAAGACAAAAAATTAGGCAAAATTTCA[CG]TTGAGGAAAGGGCTCTGCAATCATAATTTGACATTACATTAGAAAGACATCAGGAGGATA
222	cg24010336	FBXO17	19	39467258	salivary gland adenoid cystic carcinoma Bell A, Bell D, Weber RS, El-Naggar AK. Cancer. 2011	#N/A	Promoter	CGI Shore	0.689029	0.750308	-0.0612789	2.17996e-08	0.360513	0.6669	0.682488	0.764631	0.758713	0.544522	0.963346	0.00456873	0.454506	0.0699845	0.0280557	0.916522	0.780011	0.182284	0.0625427	cg24010336	65700402	CATATCTACCACTATACTAAATACTTTATATACATAACCTCCTCATAAAC	NA		II			GCCCACTGGCTCATATCTGCCACTGTGCTAAATGCTTTGTATGCATGACCTCCTCATGGA[CG]CCTCTCCCGAGAAACTGAAGTCCAGAGATACCTGGTCTGTTGCACGTAGTCCAAGTCGCT
223	cg00929523		1	157948875		#N/A	intergenic	CGI	0.273461	0.314309	-0.0408485	2.29358e-08	0.0200839	0.630196	0.799642	0.891196	0.970511	0.952687	0.971794	0.783363	0.0556824	0.19147	0.135847	0.725547	0.0583477	0.260614	0.673583	cg00929523	74771359	TAACTCTAATTTATTTTCCAATTAATAAAATAAAAAACTAAATCCCTACC	NA		II			TCGGCCCTTTGTGGCTCTAGTTTATTTTCCAGTTAATGAAATGGGAGACTGAGTCCCTGC[CG]CTGCCCCTGGAGACGCCGGAGTTCTGAAGGCATCTCCTCCGCGAGACTCCAGCCTGCTTC
224	cg12210255		7	72838671		#N/A	intergenic	CGI	0.254074	0.296061	-0.0419866	2.32569e-08	0.86564	0.0403336	0.0612014	0.0421927	0.00767259	0.0381024	0.027129	0.0173702	0.309837	0.484013	0.00468834	0.547871	0.422272	0.522974	0.000140797	cg12210255	14626394	CRAATTAAATAAATAAACAACAAAATCCAACRTCAACRAAACAAAAACTC	NA		II			GAATTTCCCTCCGAGTTGGATAAATAAGCAGCAGAGTCCAACGTCAACGAAACAGGAGCT[CG]CTGGGCCGCACAAAAGCGGCTTTCAGCAGCGGCGGCGCCTCCGGGCCTGTCCCGTGGCCG
225	cg04974775	TRIM36	5	114516854	①prostate cancer Fujimura T. et al. Clin Cancer Res.2014	#N/A	Promoter	CGI Shore	0.721012	0.78196	-0.0609484	2.34217e-08	0.79379	0.492854	0.473352	0.407435	0.39396	0.613044	0.47463	0.00732899	0.763507	0.954274	0.737324	0.241913	0.0256787	0.0824313	0.119122	cg04974775	51732505	ACTAAACAAAATCAATCCCAATCTATCACTCTACTCTAAAAAATCTTTAC	NA		II			AAGAAAACTTGGCTGAACAAAATCAGTCCCAGTCTATCACTCTGCTCTAAGGAGTCTTTG[CG]ATTAAAGGCTTGATGTTTTTTCTTTAAAAAGAAAAGAAAAAAGCTGCCAGCAATAATTAG
226	cg07820064	SPEG	2	220299584	なし	#N/A	Promoter	CGI	0.280696	0.310881	-0.030185	2.38636e-08	0.605972	0.217352	0.331955	0.21762	0.200566	0.321488	0.252763	0.267599	0.163826	0.491824	0.0200999	0.48849	0.851652	0.26552	0.601546	cg07820064	11799497	TACCCTAAAAAACAAATCTAAAAAACCRACRACCTACCTTCCTACTACCC	NA		II			CCCCAGGCGCAATCGCCGGCCGCCCCGGTGACCTTCTGGGTAGCACAGGCCGAAGGCGGG[CG]GGCAGCAGGAAGGCAGGCCGCCGGCCCCCCAGACTTGTCTCCTAGGGCACCGTCCCGCGG
227	cg16318112	AGRN	1	969254	congenital myasthenic syndromes (CMSs) Maselli RA, Arredondo J, Ferns MJ, Wollmann RL. Ann N Y Acad Sci. 2012 Dec	#N/A	gene body	CGI	0.0783445	0.102867	-0.0245228	2.40755e-08	0.553748	0.470108	0.371096	0.485587	0.656513	0.449383	0.463335	0.00467527	0.453006	0.0709537	0.442145	0.87036	0.00777457	0.35755	1.65845e-07	cg16318112	51706452	ATCCACAAAAAATTCCAAAAAATCAAACAAATACAAACAAAAAAACACCA	40611352	GTCCGCGAAAAATTCCAAAAAATCGAACGAATACGAACGAAAAAACGCCG	I	C	Grn	CCCCAGCCCCAGCCCCAGCCGAGCACCCCCGGCCCCGCCTGCCCGGCGTTCCCTTTTGTG[CG]GCGCTCTCCCGTCCGCATCCGCCCGATCCTCTGGAACTCCCCGCGGACGCCGGGGTCCCT
228	cg06752594	PSRC1	1	109825964	なし	#N/A	Promoter	CGI	0.0625306	0.0771364	-0.0146058	2.45372e-08	0.535174	0.725508	0.671475	0.746507	0.918369	0.865992	0.892694	0.00147871	0.249409	0.822544	0.309458	0.267605	0.0160052	0.89593	0.983722	cg06752594	28722482	CAAAAAACTACATCCCAATAACAAAACCAAAAATTAAAACTACAAATACA	32622422	CAAAAAACTACATCCCGATAACGAAACCGAAAATTAAAACTACGAATACG	I	C	Grn	GAGAACCGTTCCCAGAAGACTGCATCCCGGTGGCGGAGCCGAGGGTTGAGGCTGCGAGTG[CG]CGTGCTCGCGTGCGCGGAGACTCTCTTTCCCGTAGGCAGATGGGAGCAGAGCGCGGCTGG
229	cg24920126	PPP1R3G	6	5087266	なし	#N/A	Promoter	CGI Shore	0.771682	0.856395	-0.0847132	2.50086e-08	0.156822	0.686986	0.803585	0.891432	0.750342	0.852222	0.668188	0.940553	0.486311	0.154488	0.644522	0.572169	0.625274	0.177428	0.950102	cg24920126	66618412	CTAAAAAATAAATTAAAATATAAAAATCCCACACATACACCCACAATCCA	66701450	CTAAAAAATAAATTAAAATATAAAAATCCCACGCGTACACCCACAATCCG	I	T	Red	CTGGAGACCCCTAGGGAAAGAACAAAGCGTCCTGCCACGGTGCACCAGAGGAAGGTGCCA[CG]GACTGTGGGTGCACGCGTGGGACCTTTACACCCCAACCTATTTCTCAGAGAAAACCCTTC
230	cg04293460	GTF2A1	14	81688339	①ovarian cancer Huang YW, Jansen RA, Fabbri E, Potter D, Liyanarachchi S, Chan MW, Liu JC, Crijns AP, Brown R, Nephew KP, van der Zee AG, Cohn DE, Yan PS, Huang TH, Lin HJ. Oncol Rep. 2009 ②gastric cancer Lee KA, Park JH, Sohn TS, Kim S, Rhee JC, Kim JW. Cytokine. 2007	#N/A	Promoter	CGI Shore	0.642837	0.688619	-0.0457824	2.5193e-08	0.221625	0.124157	0.162923	0.224482	0.15517	0.740976	0.39909	0.9633	0.309846	0.794247	0.0562114	0.038482	0.0688717	9.90102e-05	0.0669954	cg04293460	13761323	ACTATAAATTCTACCTTCCAAACAACATTCTCTATTCTACTTACAAAATC	NA		II			AATAAGTGCAATTCAATAAGCTTTTGACTTGTTCTGCCCAAGCAAATCCTGCCTTTATAT[CG]ACCTTGCAAGCAGAACAGAGAATGCTGTTTGGAAGGCAGAATTCATAGTACCTAGTTTTC
231	cg27053299	CLYBL	13	100548780	rheumatoid arthritis Bossini-Castillo L , Ann Rheum Dis. 2014	#N/A	3'UTR	CGI	0.59177	0.684776	-0.0930059	2.55068e-08	0.927531	0.351854	0.456515	0.39186	0.190148	0.359276	0.361463	0.043356	0.974669	0.464903	0.466567	0.448351	0.682861	0.00544621	0.20178	cg27053299	61762319	AAACTTCAATCAAAAAAACCACAACCAAAAAACTACACCAAAAACCTACA	21655443	AAACTTCGATCAAAAAAACCACGACCAAAAAACTACACCGAAAACCTACG	I	A	Red	GGTCCCTGCAGCCCCGAATCCGCACCCGAGCCACGCGGAACGACTAGCCCCGAGGGGCCC[CG]CAGGCTCCCGGTGCAGCTCCCTGGTCGTGGTCTCCTTGACCGAAGCCCCGGCCTCACACC
232	cg07586008	PPFIA3	19	49636535	なし	#N/A	gene body	CGI	0.387806	0.474898	-0.0870925	2.61742e-08	0.0960999	0.300395	0.497749	0.432433	0.677273	0.622629	0.448704	0.120318	0.886321	0.717882	0.0658583	0.396395	0.373581	0.340371	0.623732	cg07586008	74744416	CAAACAAAATCTCCACTTTCTACAACATCTACTACAACTTCTACTTAACA	51627370	CGAACAAAATCTCCGCTTTCTACAACGTCTACTACAACTTCTACTTAACG	I	T	Red	CTGCCTCTCCCTCCCCCAGAGTGAAGAGAAGAGCCGTCAGCTGGCCGAGTGGTTGGACGA[CG]CCAAGCAGAAGCTGCAGCAGACGCTGCAGAAAGCGGAGACCTTGCCCGAGATAGAGGCGC
233	cg23065715	SPEG	2	220299659	なし	#N/A	Promoter	CGI	0.270406	0.299066	-0.0286609	2.81261e-08	0.416385	0.925234	0.940583	0.930548	0.978289	0.838412	0.788374	0.00751163	0.0201006	0.25204	0.221385	0.610903	0.56725	0.754738	0.0770523	cg23065715	28607384	CTTTCTACATAACCACTAAAAACTAAACTAAAAAAACRCCRAAACTAAAC	NA		II			CAGGCCGCCGGCCCCCCAGACTTGTCTCCTAGGGCACCGTCCCGCGGGTGCCCCCGTGGC[CG]CCCAGTTCCGGCGTCCCCCCAGCCCAGCTCTCAGTGGCCATGCAGAAAGCCCGGGGCACG
234	cg13839439		12	54144521		#N/A	intergenic	CGI Shore	0.639392	0.688922	-0.0495296	3.20693e-08	0.118101	0.681947	0.662362	0.481442	0.732717	0.302054	0.250372	0.0459795	0.0213894	2.30894e-05	0.0406458	0.631807	0.522545	0.413586	0.00265451	cg13839439	35711384	CRCCACACRTAACCAAATAAAATACACAAAAAACAACTAAAATACCATTC	NA		II			CTGGCATGTGGCTATGCCTGAATGCGTTTGTTCATTTGTGTGTTTCCATGTGGTCATGTG[CG]AATGGTATCTCAGTTGCTTTTTGTGTATTTTACTTGGCTACGTGTGGCGAAGGGCAGCGT
235	cg12845268		10	63657363		#N/A	intergenic	Others	0.47757	0.538824	-0.061254	3.21711e-08	0.251219	0.953465	0.596405	0.595741	0.836248	0.55406	0.606913	0.0052974	0.547988	0.0468222	0.0991968	0.786979	0.55813	0.117126	0.451662	cg12845268	49748330	AAATTATTCCCTAATCTCTCTCCACTAATTAAAACTCRAATCACTTTTAC	NA		II			CGTCCCCCTAATTCCTCGTCCCCATTACCCCCCTTCACCGCCTCCGTTTTGCCTCCGGAT[CG]CAAAAGTGACCCGAGCTTTAACCAGTGGAGAGAGATCAGGGAACAATTCACTGTCCCTAT
236	cg01063965	DEAF1	11	695461	①major depressive disorder Szewczyk B, Albert PR, Burns AM, Czesak M, Overholser JC, Jurjus GJ, Meltzer HY, Konick LC, Dieter L, Herbst N, May W, Rajkowska G, Stockmeier CA, Austin MC. Int J Neuropsychopharmacol. 2009	#N/A	Promoter	CGI	0.0169961	0.0258718	-0.0088757	3.36206e-08	0.429336	0.163351	0.175459	0.0928511	0.0928859	0.176721	0.141996	0.434688	0.899121	0.522587	0.00265161	0.42524	0.623594	0.0652976	0.396574	cg01063965	33624336	TCTAAAAAACAAAATTACACCAACCACCAACAAAAATCTACCTAAAACCA	21797347	TCTAAAAAACAAAATTACGCCGACCGCCGACGAAAATCTACCTAAAACCG	I	T	Red	TGCTCTCCTCACTGTCCTGACAGGCTGAGGCGGCTGTCGTCCCCGGCCGACAGGGCTGGA[CG]GCTCTAGGCAGATTCTCGCCGGCGGCCGGCGCAATTCTGCCTCTCAGAGAGAGCTTAGTG
237	cg01139880	TELO2	16	1545088	①sessile serrated adenomas Gala MK, Mizukami Y, Le LP, Moriichi K, Austin T, Yamamoto M, Lauwers GY, Bardeesy N, Chung DC. Gastroenterology. 2014	#N/A	gene body	CGI Shore	0.905399	0.889283	0.0161162	3.67643e-08	0.27029	0.214735	0.13853	0.210338	0.198421	0.144794	0.415927	0.00180124	0.114706	6.77349e-06	0.487895	0.0807766	0.687543	0.578161	0.0475145	cg01139880	30780350	AAACTAAATTTTCAAAAATTACTATAATCAAAACAAACACTAAATTATCC	NA		II			TGCATCTTGAGAAGCTGGGTTTTCAGAGGTTGCTGTGATCAAAGCAAGCACTGAGTTATC[CG]CGTCAGCAGCAGGGGAGGGGTGTCCAGTGAGACTCCAGGTTGGGGAAGCCGCTCAGGGCC
238	cg09066361	GRM8	7	126890254	①autism spectrum disorder Prasad A, Merico D, Thiruvahindrapuram B, Wei J, Lionel AC, Sato D, Rickaby J, Lu C, Szatmari P, Roberts W, Fernandez BA, Marshall CR, Hatchwell E, Eis PS, Scherer SW. G3 (Bethesda). 2012 ②alcohol dependence Chen AC, Tang Y, Rangaswamy M, Wang JC, Almasy L, Foroud T, Edenberg HJ, Hesselbrock V, Nurnberger J Jr, Kuperman S, O'Connor SJ, Schuckit MA, Bauer LO, Tischfield J…	#N/A	Promoter	CGI Shore	0.44887	0.546711	-0.0978411	3.90802e-08	0.709294	0.319426	0.12888	0.14646	0.286723	0.125864	0.0847204	0.017046	0.223263	0.331014	0.279275	0.00827805	0.0595565	0.409129	0.923139	cg09066361	15616355	TAAATATCAAACRAATTATTTACTACATAAATACCAATTAAACAAACCCC	NA		II			AATTGCCAATGTGAATGTCAGACGGGTTATTTGCTGCATAAATACCAATTAAACAAGCCC[CG]CAGCAGCTTCAACCTGCTCAGCCAACTTTGAAAAGAGCACATCTCTCCAGACCTCTAACT
239	cg18408783	SLC4A11	20	3218331	①endothelial corneal dystrophy Soumittra N, Loganathan SK, Madhavan D, Ramprasad VL, Arokiasamy T, Sumathi S, Karthiyayini T, Rachapalli SR, Kumaramanickavel G, Casey JR, Rajagopal R. J Hum Genet. 2014	#N/A	Promoter	CGI Shore	0.78755	0.81433	-0.0267791	4.0071e-08	0.422407	0.948406	0.791814	0.683428	0.798989	0.712716	0.74805	0.00582238	0.213991	0.0892834	0.0088055	0.0180661	0.443838	0.019968	0.877408	cg18408783	66799384	CTACTTCCCTTTCTCCCTAAAATAACRTAAATTACATCCCTCRAAAAAAC	NA		II			CCAAGCCCTGGACCTCCTGTGTGCACCTGTCTCCCCGCCCCCCGACCTGGCTCATTCCTT[CG]CTCTTCCGAGGGATGCAACCCACGCCACCCTAGGGAGAAAGGGAAGCAGGGGACAGTGCT
240	cg05951817	SLC6A4	17	28562142	①depressive disorder Lee KY, Jeong SH, Kim SH, Ahn YM, Kim YS, Jung HY, Bang YW, Joo EJ. Psychiatry Investig. 2014 など	#N/A	Promoter	CGI Shore	0.667675	0.722123	-0.0544478	4.03646e-08	0.200133	0.669311	0.729874	0.988867	0.953017	0.710118	0.814556	0.702982	0.801168	0.0164461	0.427651	0.543905	0.697684	0.000371917	0.0778759	cg05951817	60651500	AATTCTAATTAACACAAATACCCAAACAACTAAAAAAATCTCTAAATAAC	NA		II			AGAGCGCCTCAGCTCTGACAGTGAAACCACCCAAGCGCACGGAGACTCGGCCCACTTAGG[CG]CCACTCAGAGATTTCTCTAGCTGTCTGGGCATTTGTGTCAACCAGAACTCTCCCTTTGCA
241	cg12180613	SHROOM1	5	132158560	なし	#N/A	gene body	CGI	0.594951	0.645648	-0.0506967	4.05227e-08	0.944164	0.688897	0.593712	0.681666	0.952499	0.399832	0.586565	0.307974	0.152535	0.0030271	0.998384	0.657203	0.0797535	0.073589	0.0540446	cg12180613	52774323	CAACTAAACTAAAAAACAAATCCCTAAAAACCACACCAAACTAAAAAACA	14784388	CGACTAAACTAAAAAACAAATCCCTAAAAACCGCGCCGAACTAAAAAACG	I	A	Red	AAGAGGGAAGGGCGGCTGAACTGGAGGACAGGTCCCTGGGGGCCGCGCCGGGCTGGGAGA[CG]GGGCATGATGGCCAAGGTCGTCCCTGATGGCGTCCAGTTGGTCCTGAAGGAGGCGGATGC
242	cg09107315	GIPC2	1	78511488	acute lymphocytic leukemia Kuang SQ, Tong WG, Yang H, Lin W, Lee MK, Fang ZH, Wei Y, Jelinek J, Issa JP, Garcia-Manero G. Leukemia. 2008	#N/A	Promoter	CGI Shore	0.148962	0.183698	-0.0347366	4.11691e-08	0.894896	0.449577	0.575235	0.412798	0.721756	0.829722	0.869653	0.210023	0.467224	0.342515	0.067476	0.139652	0.90942	0.676535	0.369403	cg09107315	50658492	TCCTATCACCAAATTTATCCCTACTCCTTATAAAAAATAACTCTATTTAC	NA		II			GCCAGCGTGTTTGCCTTCTAAGGCGTATTGTTCTGTAGCGTCGGCATCCTCAGGCGTTCA[CG]TAAATAGAGCCATTTTTTACAAGGAGTAGGGATAAACCTGGTGATAGGATGAGGGACTAC
243	cg23111338	FIGNL1	7	50518573	なし	#N/A	Promoter	CGI	0.164223	0.224442	-0.0602196	4.18453e-08	0.0151908	0.157448	0.227702	0.181881	0.174819	0.40013	0.175735	0.710346	0.957968	0.321719	0.480985	0.357251	0.00369645	0.956437	0.864705	cg23111338	32699424	AAAATAATATACTAAACCTAAATTCAAAAAAAAACRCAACCACAAACCCC	NA		II			GGAGCGGATCCACTTAGGTCAGCGGTTAAAACGTCGTTACAAGAGGCCACCCCGGCATCG[CG]GGGCCTGTGGCTGCGCCCCCTCTTGAATTCAGGCCTAGCACATCACCTCCGCCCCTCGCA
244	cg13430552		2	25427652		#N/A	intergenic	CGI Shore	0.585827	0.639929	-0.0541019	4.18681e-08	0.594938	0.634133	0.712328	0.718434	0.291215	0.94376	0.980769	0.00550705	0.0533133	0.00179478	0.957658	0.314248	0.297703	0.47477	0.0586683	cg13430552	34756451	CTACCTCTATCATTCTACCACTCAAATCTCTAACCTAACACTATACAAAC	NA		II			GCTGCACTCTGCTGCCTCTGTCATTCTGCCACTCAAATCTCTGGCCTGACACTGTGCAGG[CG]GAAACAAGTGGGGGGCCCCTAGGTTTTCCCCCACAAATCTGAATGCTGAAAGGCGCGCCA
245	cg17037355	SLC4A11	20	3218545	①endothelial corneal dystrophy Soumittra N, Loganathan SK, Madhavan D, Ramprasad VL, Arokiasamy T, Sumathi S, Karthiyayini T, Rachapalli SR, Kumaramanickavel G, Casey JR, Rajagopal R. J Hum Genet. 2014	#N/A	Promoter	CGI Shore	0.518417	0.552104	-0.0336871	4.46778e-08	0.148381	0.0359234	0.0917816	0.142952	0.0342404	0.0472162	0.0473645	0.0679754	0.873663	0.216059	0.178915	0.250864	0.0455632	0.309575	0.0550196	cg17037355	31653306	AAAACRTTCCAAAAATATCTTCCCACCRAATTAATACCAATACCATATTC	NA		II			GGCGAGGAGGAGAGACGTTCCAGGGATGTCTTCCCACCGAGTTAGTACCAGTACCATGTT[CG]CTAATCCAGGTTTTCCTGAGAAAACCCTGCCCCGCTGCAGCGAGAGGAAGGGACCGGGCC
246	cg08319905	PPFIA3	19	49636270	なし	#N/A	gene body	CGI	0.677951	0.735227	-0.0572758	4.53785e-08	3.5789e-05	0.581882	0.493443	0.560661	0.260056	0.586607	0.935775	0.366145	0.197272	0.00395665	0.986821	0.0022347	0.0024672	0.648995	0.00463392	cg08319905	20705392	RCTCAAATAACRCTTCTCCAATATTATAATCCRCTCCTCCATATCTTCCC	NA		II			TCTCCCCCAGGGGCTCGCAGTCCACGGGGCCCTTTGCTACCTCCGCAGGCGCTGGCGCAG[CG]GGAAGATATGGAGGAGCGGATTACAACACTGGAGAAGCGCTACCTGAGCGCCCAGCGGGA
247	cg02510471	HOXC11	12	54368639	なし	#N/A	gene body	CGI	0.153921	0.176438	-0.0225167	4.84733e-08	0.713006	0.71543	0.739112	0.792359	0.741537	0.818092	0.850263	0.102749	0.138384	0.033802	1.00483e-05	0.1444	0.418349	0.340402	0.000673264	cg02510471	40736371	TTAAACTTTCCAAACCACTAAAAAAACAACCCAAAAAAAACCCAAAAACA	54690477	TTAAACTTTCCGAACCACTAAAAAAACGACCCAAAAAAAACCCGAAAACG	I	A	Red	CTGGGGGAGGGGTTGGGCTTTCCGAACCACTAGGAGGGCGGCCCAGGAAGGGCCCGAGGG[CG]GAGGGGGAGCAGACAGGGGGCCCGAGGGGACGCACGTGTACCTGGAGGGCTTTCCTTCTG
248	cg22713900	LTK	15	41803592	?	#N/A	gene body	CGI	0.291063	0.3225	-0.0314369	5.23231e-08	0.0139972	0.0443874	0.0739227	0.0695563	0.0143718	0.0769983	0.0707086	5.59118e-11	0.277786	0.695289	1.06307e-07	0.234514	0.0294601	0.00112784	0.385749	cg22713900	18697475	CCTACAAAACAACAACAAAAAAATTAACAACCACACAAAAAACACACCCA	48734509	CCTACAAAACGACAACAAAAAAATTAACAACCACACGAAAAACACGCCCG	I	C	Grn	CCGCCCCCACCACCTGCAGAGCGACAGCAGGAAGGTTGGCAGCCACACGGGGAGCACGCC[CG]CCTCTCCCCGCGGCCCGCGCCCTCACCTGCCGCCCCGCCTCTCCCGCCGCTCCCGGGCGC
249	cg08676510		16	86253581		#N/A	intergenic	Others	0.775928	0.806512	-0.0305834	5.26526e-08	0.0133886	0.789792	0.909934	0.912899	0.528034	0.824529	0.77292	0.217992	0.0765293	0.0453582	0.0814301	0.737548	0.0514499	0.382978	0.311836	cg08676510	49603373	AATATTCTCCAAATTCAAAACRAACCAAACCTCCTCTACTAACRTTACAC	NA		II			GGCTTCACTTTGATGTTCTCCAAGTTCAGAGCGGGCCAGGCCTCCTCTGCTGGCGTTACA[CG]CTTGTTTATTTTTGTCACTGTGTAGGTTTTTGTGATTTCTCCCTCCCAAGGGGGACAGCT
250	cg22999268	ZMYM2	13	20532672	①hepatocellular carcinoma Nam SW , et al. J Gastroenterol Hepatol. 2014 ②T-cell lymphomas Ren M .et al . Blood. 2011 Jun	#N/A	Promoter	CGI	0.0450841	0.0622005	-0.0171164	5.39037e-08	0.501526	0.361034	0.335928	0.332869	0.373912	0.146853	0.164333	0.0342097	0.0488413	0.746088	0.788622	0.0600961	0.0559462	0.268682	0.00047724	cg22999268	16764454	AAAAAAAACCCAACCAAAAATCAAAAACCAACAAAAACAAAAATAAAACA	12649485	AAAAAAAACCCGACCAAAAATCGAAAACCGACGAAAACGAAAATAAAACG	I	A	Red	GGGGACCGGCGGGGAGGGGACCCGGCCAGGAGTCGAGGGCCGGCGGAGGCGGGAGTGGAA[CG]GCAGGGCCGGGGGAGTGGCCCGCACCTGACGGACAGCCCTTCGGACCACCCTACCGAGGG
251	cg07026636		14	103691799		#N/A	intergenic	Others	0.31948	0.35504	-0.0355602	5.72965e-08	0.115605	0.693054	0.657741	0.776905	0.804385	0.33473	0.420438	0.876761	0.375119	0.663178	0.0216108	0.262694	0.311853	0.192976	0.0103763	cg07026636	29729311	AAACTTATCTCTAAACAACAACRAAAATACACTTCCTCTAAAAAACACAC	NA		II			TAAATAATACCAGGCTTGTCTCTGAACAGCAGCGAGAGTGCACTTCCTCTGAGGGGCACA[CG]AGAGTGAGACCCGCACATCCTGTGTTGCTTGACCGTCGGGACTGACCAGGGACAGAGGAC
252	cg00049595		6	41650636		#N/A	intergenic	CGI Shore	0.367229	0.426335	-0.0591056	5.90451e-08	0.0015432	0.574098	0.835404	0.910911	0.562899	0.398038	0.970179	0.923042	0.515801	0.332855	0.0843408	0.436307	0.808949	0.601944	0.726628	cg00049595	38724341	TAACCRAACTAACRCAAACTACAAAATTAATCTCAAAATCAAATAAAACC	NA		II			ACCTGGAACTAGGAGGAGGCGCCAGCGCCCCGGCTGGCTCAGGCTCCACAAGGTCATCCC[CG]GCTCCATCTGACCTTGAGATTAATCCTGCAGCCTGCGCCAGCCCGGCCACCATCAGCGCC
253	cg00243574	HOXC4	12	54410727	なし	あり	Promoter	CGI Shore	0.174709	0.131245	0.0434631	6.0833e-08	0.630029	0.375526	0.51521	0.406492	0.496837	0.364469	0.45111	0.437401	0.889889	0.466806	0.200719	0.388951	0.0334662	0.158057	0.307035	cg00243574	50755380	CAATCCTCCCTATAAAAACCTAACCATTACCAAAAAAACCTACCCTAAAC	NA		II			GCTCCGCAGAACAGTCCTCCCTGTAAGAGCCTAACCATTGCCAGGGAAACCTGCCCTGGG[CG]CTCCCTTCATTAGCAGTATTTTTTTTAAATTAATCTGATTAATAATTATTTTTCCCCCAT
254	cg03305587	CLPTM1	19	45458663	lung cancer Zienolddiny S, Skaug V, Landvik NE, Ryberg D, Phillips DH, Houlston R, Haugen A. Carcinogenesis. 2009	#N/A	Promoter	CGI	0.064909	0.09647	-0.031561	6.09791e-08	0.529696	0.297725	0.239957	0.144297	0.0918157	0.0486369	0.0543857	0.000873671	0.00397542	0.0775866	0.201498	0.0220338	0.288602	0.040695	0.454005	cg03305587	34604384	CAAAACTAACAACAAAAACAAAAACCCAAAACAAAAAAATAACAACAACA	15751389	CGAAACTAACGACGAAAACGAAAACCCGAAACGAAAAAATAACGACGACG	I	C	Grn	TCGGGGACGGGGCGGGGCTGGCGGCGGGGGCGGGGACCCGGAGCGGGAAGATGGCGGCGG[CG]CAGGAGGCGGACGGGGCCCGCAGCGCCGTGGTGGCGGCCGGGGGAGGCAGCTCCGGTCAG
255	cg24139443		17	74131549		#N/A	intergenic	CGI Shelf	0.45503	0.500108	-0.0450781	6.41259e-08	0.000157449	0.492162	0.825067	0.957602	0.999384	0.462999	0.798548	0.444065	0.161411	0.0797479	0.930626	0.964182	0.0128854	0.737147	0.84445	cg24139443	66674401	AAAAACAACCRATTAACAAAAAAATACCAAATTAACCTAAAACCAACCCC	NA		II			AATTAGCAAGTGAAAGCAGCCGGTTAGCAGGGGAATGCCAGGTTGGCCTAGAGCCAACCC[CG]AGGACGAAGAAAGAAAGGGGCTTTGGGAGAAAGGGGTCCGTGGAGGCTGGGCAGGAATGC
256	cg16898493	NCAPH2	22	50946451	なし	#N/A	Promoter	CGI	0.0379516	0.0187357	0.019216	6.63149e-08	0.293061	0.740997	0.870739	0.911809	0.755814	0.5326	0.728029	0.58075	0.0562349	0.642718	0.0621893	0.108786	0.00139394	0.0135522	0.0418354	cg16898493	53690506	ACCAATTTAAACAAAAAAACTTTTAAAACCACCATAAATCAAACAAAACA	34799508	ACCAATTTAAACGAAAAAACTTTTAAAACCGCCGTAAATCGAACGAAACG	I	A	Red	CCCCCAAGCCCCGCCTCCTCGGCCCGCTCGCCCGCGGCAGCTCCAGGCCCCGCCCCACCC[CG]CCCCGCCCGACCCACGGCGGCCCCAAAAGCCCTCCCGTCCAAACTGGTGGCAGCCCAAAG
257	cg23992493		17	21220479		#N/A	intergenic	CGI Shore	0.764242	0.801252	-0.0370098	6.67224e-08	0.0148002	0.340878	0.175191	0.0974757	0.120668	0.0725767	0.18989	0.297583	0.676474	0.0032141	0.832661	0.0972642	0.540968	0.00133902	0.134613	cg23992493	24713368	TATCAAAAACCTATACTTTATAAATATTAATAACCTACRCACTAACTTCC	NA		II			GTTCCCTTGCCATTTATGGGACCCTTTGGCTTTTACAGAGCGTGTCCAGCCATCAGAGTG[CG]GAAGCCAGTGCGCAGGTCACTAACATTTACAAAGCACAGGCCCTTGACAGTTTATACTAC
258	cg08877188	OSTalpha	3	195943579	なし	あり	Promoter	Others	0.767372	0.808656	-0.0412837	6.72541e-08	0.46488	0.0527443	0.136664	0.154948	0.0815483	0.100933	0.186361	0.000829957	0.29874	0.000172676	0.806599	0.689762	0.0610595	0.203581	0.590722	cg08877188	65761372	CACTTACCTAAAATCAAACTTTATCTAAATCCTACCCAACTCCATCACCA	17720303	CACTTACCTAAAATCAAACTTTATCTAAATCCTACCCGACTCCATCGCCG	I	C	Grn	ACCTGCCCGCCCCGCCTGCCCTTCCTCACCCCGGTGCCTGCGGGATTGCTGGAGAGAACG[CG]GCGATGGAGCCGGGCAGGACCCAGATAAAGCTTGACCCCAGGTAAGTGAGGGCGGCGGGC
259	cg16122072	BHLHA9	17	1173760	①split-hand malformation Luk HM, Wong VC, Lo IF, Chan KY, Lau ET, Kan AS, Tang MH, Tang WF, She WM, Chu YW, Sin WK, Chung BH. Eur J Med Genet. 2014	#N/A	Promoter	CGI	0.206679	0.235768	-0.0290883	6.75083e-08	0.0152413	0.789372	0.633084	0.738433	0.683363	0.786931	0.747417	0.132776	0.025533	0.982823	0.0234624	0.0327915	0.934883	0.344458	0.55385	cg16122072	45643377	AAAACCCAACTAAAAAAAACCTATCTCRAAAATATCCAACCCCAAAAACC	NA		II			CGTGGTGCCATAAAGCCCAGCTGGAAGGGGCCTGTCTCGGGAGTGTCCAGCCCCAGGAGC[CG]GGGACCGTCCGCGTCGCGAGCCGGGCCAAGGCAGTGGGCAGAGGGCAGAGGGCAGAGGGC
260	cg14912575	C14orf162	14	70038236	なし	#N/A	Promoter	CGI	0.353424	0.414627	-0.061203	6.86191e-08	0.688583	0.841591	0.75432	0.684517	0.437434	0.764779	0.511005	0.427219	0.21617	0.276857	0.987149	0.67864	0.346475	0.81503	0.697818	cg14912575	57733384	RTACCAATCTAACTAACAAAAAACCRCAATTATTTACRATCCAAACTAAC	NA		II			GGGGGCTGTGCGTGCCAATCTGGCTGGCAAAGAGCCGCAGTTATTTGCGGTCCAGGCTGG[CG]TGTAGCTGGGCCTCCCGCACCATGCGGTCGAAGGATCGCGTGTTGGTCTCCTCGCGCACC
261	cg15069551	LOC284798	20	25128695	なし	#N/A	Promoter	CGI Shore	0.728974	0.772765	-0.0437913	7.22229e-08	0.483847	0.345434	0.390363	0.486909	0.224896	0.650377	0.981076	0.343594	0.00103449	2.1083e-07	0.170162	0.0161111	0.126117	0.125013	0.0444189	cg15069551	40791403	CTCTAAACCTAAACACACCCTAAAACAATCAAATACRACRACTTCCATAC	NA		II			CTGGACATCATCTCTGGGCCTGGGCACACCCTGGGACAGTCAGATGCGGCGGCTTCCATG[CG]CCTCCCTCCCTCAGGCCTCACCCCCTTCATTCTCTCACTCTAAAACCTCCCGGACAAACC
262	cg06507285		3	180587900		#N/A	intergenic	Others	0.335672	0.365922	-0.0302501	7.3487e-08	0.857154	0.303246	0.271646	0.390929	0.71055	0.71739	0.715856	0.257709	0.01811	0.0653062	0.333891	0.367141	0.673992	0.599069	0.304079	cg06507285	71659379	AATAACAAAAAACRAACTAAATAAAATAAACTACTCCAATTCCCRCCCAC	NA		II			TTCATATCCTGGACAGGCCCCCAGATGAGACAGGATTGTTCCCTTCATCTTAACCCCCTT[CG]TGGGCGGGAACTGGAGCAGCTCATTTCACTCAGCTCGCCTCCTGCCACTCCTGGCGGCAG
263	cg24789467	SHROOM1	5	132159003	なし	#N/A	gene body	CGI	0.338763	0.366227	-0.0274638	7.7781e-08	0.766128	0.900544	0.909326	0.844985	0.589936	0.866495	0.966375	0.342862	0.0129059	0.843749	0.0166659	0.500122	0.0291206	0.504872	0.92097	cg24789467	34642340	ATAACCAACCTAAAACACATACTTAACCTTCTACTACTACTAAACAATCA	24693503	ATAACCGACCTAAAACGCGTACTTAACCTTCTACTACTACTAAACAATCG	I	C	Grn	TGCTCATCAGGGTCGCTGTCTGAGGCCGCCCGGGCCAGGGCGCGGCGCACGCGCGCCAGG[CG]ACTGCCCAGCAGCAGCAGAAGGCCAAGCACGCGCTCTAGGTCGGCCATGAACCGGCTGAA
264	cg15823502		6	41650768		#N/A	intergenic	CGI	0.355218	0.396154	-0.0409359	8.25977e-08	0.533317	0.00129727	0.00365529	0.00203746	0.0010416	0.00868356	0.0010796	0.00528539	0.396138	0.354105	3.59394e-05	0.735667	0.164288	0.0360245	0.000173986	cg15823502	15800427	AAAAAAATCCCAAAATAAAAATAACTAATAAAACAATTTCCTCTATACCA	72753421	AAAAAAATCCCGAAATAAAAATAACTAATAAAACAATTTCCTCTATACCG	I	A	Red	GCCCATTTTCCTTCTCTCCCCTCGCACGCTAATTGCTCAACGTTGATTTGATCTCCCGTT[CG]GCACAGAGGAAATTGCCCTATTAGCCATTTTCATCCCGGGATTTTTTTTTTTTTTTAAAT
265	cg03890691	DOC2A	16	30023615	①Schizophrenia? Glessner JT et al. Proc Natl Acad Sci USA 2010 ②Gastric cancer Jacobs C et al. Int J Radiat Oncol Biol Phys.2014	#N/A	Promoter	CGI Shore	0.354198	0.431252	-0.0770541	8.62056e-08	0.000399891	0.313776	0.257264	0.3472	0.219103	0.566128	0.689598	0.553729	0.0202853	0.000813043	0.535326	0.0827437	0.188196	0.0174503	0.0137185	cg03890691	45657390	CTAATAAAAAAAACACTAACAAAACAATACTAAACCAAATCCTAACAACA	15780355	CTAATAAAAAAAACACTAACGAAACGATACTAAACCGAATCCTAACGACG	I	C	Grn	CGTGGGTCCCCTCTTCCTAGGAGCCTTCCTGGGGCATCCCGCACTGCCCCTCAGCTCCAG[CG]CCGTCAGGACTCGGCTCAGCACCGCTTCGCCAGTGCCTCCCCCACCAGCAGGGAGTTCCA
266	cg03731078	FIGNL1	7	50518350	なし	#N/A	Promoter	CGI	0.17229	0.207887	-0.0355975	8.62772e-08	0.153943	0.804311	0.980919	0.78116	0.654216	0.843819	0.913423	0.92021	0.415075	0.206538	0.101586	0.975353	0.016775	0.879894	0.192642	cg03731078	24703409	TCTCCCAAATAAACACAAAAAAACCACACTTTACTCTCCCAAATAAACCA	57719369	TCTCCCGAATAAACGCAAAAAAACCACGCTTTACTCTCCCAAATAAACCG	I	C	Grn	GAAGATTCGAAGGATTCCCATAGAGCGTGGCTCACTTCCCCTCACCGGGACAGCGAGCGG[CG]GCTCACCTGGGAGAGCAAAGCGTGGCTCTCCTGCGCCCACCCGGGAGAGCAAACAATGGC
267	cg07412254	LOC84931	2	121223534	なし	#N/A	gene body	Others	0.647403	0.707263	-0.0598595	8.69072e-08	0.138511	0.317632	0.400055	0.468805	0.334577	0.209668	0.192095	0.0184656	0.0684585	0.798362	0.0373478	0.683358	0.0900627	0.452067	0.398985	cg07412254	47610337	CCTTACAAACTCTTTCCTCCCCATAAATCTCTTAATAAATCCAACAAAAC	NA		II			GTGCTGGGGGAAGCTGCCGCTGGCCTCAGCTTCCCCATCTGTGAGATCGGGCTCCATGCC[CG]TCTTGTTGGACTCATCAAGAGACCCATGGGGAGGAAAGAGCTTGCAAGGAGAGCAGCTAA
268	cg02247068	ITPKA	15	41793472	① acute myeloid leukemia Sonnet M, Claus R, Becker N, Zucknick M, Petersen J, Lipka DB, Oakes CC, Andrulis M, Lier A, Milsom MD, Witte T, Gu L, Kim-Wanner SZ, Schirmacher P, Wulfert M, Gattermann N, Lübbert M, Rosenbauer F, Rehli M, Bullinger L, Weichenhan D, Plass C. Genome Med. 2014 ②oral squamous cell carcinoma Kato H, Uzawa K, Onda T, Kato Y, Saito K, Nakashima D, Ogawara K, Bukawa H, Yokoe H…	#N/A	gene body	CGI Shore	0.327779	0.361515	-0.0337364	9.04266e-08	0.0113248	0.979381	0.924331	0.717701	0.856626	0.535068	0.32134	0.480596	0.0218222	0.00179456	0.943605	0.00725703	0.190718	0.565571	0.724385	cg02247068	19643446	AATCCAAACTCTTAACAACTCACTAAAAACRCTAAAATCACCTTCACTAC	NA		II			TTCAGATGCTAAGTCCAGGCTCTTGACAGCTCACTGGAGACGCTGGAATCACCTTCACTG[CG]CCTGTATCAGCACCCGCCACACAGGCGCACAAATAAACCTTCCCAGAGTGAATGAATGAA
269	cg04603391		19	31844056		#N/A	intergenic	CGI	0.140113	0.16897	-0.0288565	9.73535e-08	0.00251732	0.786733	0.947352	0.961752	0.655728	0.870599	0.733988	3.3906e-06	0.0730444	0.135084	3.71035e-05	0.0059115	0.15715	0.895259	0.00314869	cg04603391	72717503	ACACTAAAATATACTCAATTCAATTCCCAAAAAAACCAAAAACAACCACA	23703313	ACACTAAAATATACTCGATTCGATTCCCGAAAAAACCAAAAACGACCGCG	I	A	Red	GCTTCTAGGAGAGCACTGAGGTATGCTCGGTTCGGTTCCCGAGGAGGCCAGAAGCGGCCG[CG]GCGGCGCGGGCTGGAGCTCCCTCCTGCAGGGAGACACCGCGCTCTAGGGTGCGGGCTTCG
270	cg02323356	SPEG	2	220313153	なし	#N/A	gene body	CGI	0.258353	0.309137	-0.0507838	1.03581e-07	0.255787	0.285566	0.241738	0.322157	0.29318	0.316751	0.246661	0.589202	0.653644	0.609805	0.432902	0.781944	0.778622	0.553019	0.254646	cg02323356	26717445	CRACTTAAACTACTCCAAAAAACRAACCTTACRCAAAAACACCCAAAACC	NA		II			CAGTTCTTCGAGGAGCGACGGCGCAGCCTGGAGCGCAGCGACTCGCCGCCGGCGCCCCTG[CG]GCCCTGGGTGCCCCTGCGCAAGGCCCGCTCTCTGGAGCAGCCCAAGTCGGAGCGCGGCGC
271	cg07008193	CREB3L1	11	46318527	Sclerosing epithelioid fibrosarcoma Stockman DL et al Hum Pathol 2014	#N/A	gene body	CGI Shore	0.38169	0.415771	-0.0340812	1.07957e-07	0.643662	0.40415	0.860996	0.63701	0.308166	0.712335	0.673353	0.610641	0.163887	0.0525677	0.285559	0.545252	0.0890271	0.197904	0.011467	cg07008193	53798383	CCTAAATCATCTACCTAAACCAAAACCTTCAAAAAATCCAACCCAAATCC	NA		II			TCTGGGAAGAACCTGGGTCATCTGCCTGAGCCAAGGCCTTCAGGGAGTCCAGCCCAGATC[CG]AGGAAGCATCTTTCCTCTCCCAGGCCCCAGGAAGGGGCTTGGCAAACCCTTATCGCCTGA
272	cg26904169	STEAP2	7	89839865	①prostate carcinoma Ihlaseh-Catalano SM, Drigo SA, de Jesus CM, Domingues MA, Trindade Filho JC, de Camargo JL, Rogatto SR. Histopathology. 2013	#N/A	Promoter	CGI Shore	0.539905	0.604174	-0.0642692	1.09273e-07	0.272848	0.970236	0.928513	0.704774	0.431509	0.776801	0.680195	0.110109	0.535417	0.367275	0.951539	0.987085	0.123896	0.162637	0.316499	cg26904169	44783421	AAATAAAAAATATTCTACCAACTATCRATAATTCCACACCCTAACACATC	NA		II			TCCAGTAACCAAAATGGAAAGTATTCTACCAGCTGTCGATGGTTCCACACCCTGACACAT[CG]TTAAAACCTTAGCTTCTGCCTAAACTTTAAACCTTAATAATATTTGGCGGTAGGGGAGGG
273	cg22970003	PTPRN2	7	157406032	①ADHD Lionel AC, Crosbie J, Barbosa N, Goodale T, Thiruvahindrapuram B, Rickaby J, Gazzellone M, Carson AR, Howe JL, Wang Z, Wei J, Stewart AF, Roberts R, McPherson R, Fiebig A, Franke A, Schreiber S, Zwaigenbaum L, Fernandez BA, Roberts W, Arnold PD, Szatmari P, Marshall CR, Schachar R, Scherer SW. Sci Transl Med. 2011 など、複数あり	あり	gene body	CGI	0.313754	0.219856	0.0938975	1.10484e-07	0.176837	0.882241	0.845237	0.787971	0.795981	0.547358	0.795179	0.53412	0.641853	0.129213	0.208573	0.810479	0.0397638	0.568304	0.368164	cg22970003	18714369	TAACTTATTCCCAATACTACTCTTCTCACAAACACAAAACCAACAATTCC	NA		II			AGCTCAGCAGGTGACTTATTCCCAGTGCTGCTCTTCTCACAGACACAAAACCAACAGTTC[CG]GTCTCTTCCGATAGTTCTGGCAGAGACGGCTGCGGGGAGACACGGGCGGAGGCGGGTCCG
274	cg00076325		2	172974630		#N/A	intergenic	CGI Shore	0.220042	0.242999	-0.0229568	1.12266e-07	0.517799	0.99696	0.949479	0.741613	0.712472	0.702606	0.821088	0.470008	0.00906431	0.49357	0.283046	0.301073	0.48596	0.58273	0.618756	cg00076325	25636449	TAATCCCACAAAAAAAAACTCAATATCACCTACATTCCACAAATACAAAC	NA		II			TGTGCTCGGGAGCCAGACTTTGTGGCCTTGGGGAAAGGACTGAATATTTCTGTGCTTCGT[CG]TTTGCATCTGTGGAATGCAGGTGATACTGAGCTCTTCCTTGTGGGATTATTGCCTGGAAA
275	cg01161644		16	28270238		#N/A	intergenic	CGI Shore	0.66903	0.702184	-0.0331534	1.14847e-07	0.828934	3.2807e-06	3.26122e-05	1.87974e-05	3.03712e-05	2.30151e-05	9.92162e-05	0.613317	0.256554	0.000647268	0.466806	0.80972	0.387019	0.00807457	0.00128988	cg01161644	25702493	CACTCACCCCAACCRAAAAAAACAAACTTTCTTAAAAAAAACACCTCTAC	NA		II			GCCACCCATGCCACTCACCCCAGCCGAGGAGAACAAACTTTCTTAGGGAAGGCACCTCTG[CG]GCCGTGCTGGCTGGACCAGGAGGAGCAGACGGCTGGACAGACAGGGGGACTGGGGCACGG
276	cg02030913	NFKBIL1	6	31515391	膠原病が多い ①systemic lupus erythematosus? Kallio KA, Marchesani M, Vlachopoulou E, Mäntylä P, Paju S, Buhlin K, Suominen AL, Contreras J, Knuuttila M, Hernandez M, Huumonen S, Nieminen MS, Perola M, Sinisalo J, Lokki ML, Pussinen PJ. Infect Immun. 2014 ② rheumatoid arthritis Huang CH, Cong L, Xie J, Qiao B, Lo SH, Zheng T. BMC Proc. 2009	#N/A	Promoter	Others	0.122808	0.0854116	0.0373964	1.19375e-07	0.390114	0.00508133	0.00439995	0.00448351	0.0013879	0.00952236	0.00322039	0.625093	0.78742	0.547943	0.491221	0.354939	0.472885	0.0618052	0.696273	cg02030913	34730364	AAAACCATAAACCCAAAACCTATATTTAAAAAACTCAAAAACAAAAAACA	62697472	AAAACCGTAAACCCAAAACCTATATTTAAAAAACTCGAAAACGAAAAACG	I	A	Red	TCCTCCACCTGCGTCTCTGCTTGCGCCATTTCCTCCAGCCTGGAGTGTCTCCGCCCTTCC[CG]CCTCCCGTCTCCGAGCTTCTTAAACACAGGCCTTGGGCCTACGGCTCTGGGGGTACTTGG
277	cg02896970	ZCCHC14	16	87460610	なし	#N/A	gene body	Others	0.861159	0.833905	0.0272542	1.21082e-07	0.155025	0.603334	0.634668	0.730067	0.955099	0.66957	0.5832	1.31262e-05	0.355768	3.34323e-05	0.0942042	0.0539644	0.0789174	1.81781e-05	2.18197e-08	cg02896970	21762321	AAAAAAACAAAACAACCATCCACAAAACAAAACAAAAACCCAACAAAACA	13700345	AAAAAAACGAAACAACCGTCCACAAAACAAAACAAAAACCCGACGAAACG	I	C	Grn	TCAACTAAAGGCAGGAAGACGAGGCAGCCGTCCACAGAGCAGAGCAAAAACCCGACGGGA[CG]CGGGCTCGCGTGCACGCCAGAGGAGCTCCAGCCAACAGGGGAAGATGTGGGGGAAGGAGC
278	cg04891961	ANKRD13B	17	27939900	なし	#N/A	gene body	CGI	0.419591	0.474917	-0.0553258	1.21215e-07	0.0697744	0.0977565	0.0687789	0.0741288	0.053921	0.272435	0.283902	0.206916	0.0184931	0.00030881	0.0312585	0.148007	0.0460595	0.225476	0.220378	cg04891961	70622305	AATAAATACCTAACTTACTATTAATTAACRCCTCCCAAATAATAACCTAC	NA		II			CTCCGCGGGCGCGCGGGGCCACGGGACTCCGCGCCGCCACGGCTAACGCCCACGCCTCCC[CG]CAGGTCACCATCTGGGAGGCGCTAACCAACAGCAAGCCAGGCACCCACCCCATGTCCTAC
279	cg03727500		2	232348334		#N/A	intergenic	CGI	0.499036	0.553088	-0.0540525	1.247e-07	0.949733	0.326033	0.556846	0.401229	0.20542	0.907913	0.573118	0.463297	0.235805	0.248438	0.518475	0.791583	0.364141	0.125755	0.002955	cg03727500	41760319	RAAACTACTAAAAAAACACTCTTAAAACCRACCTCCAACCTTAAATTCCC	NA		II			GGCAGCAGGTCCCGGGCTGCAGGCCCCGTGGAGAGCGGAAGGCGCGCGGCGAGGCCCGGG[CG]GGAACCCAAGGCTGGAGGCCGGCCCTAAGAGTGCTTCCCTAGCAGCCCCGGCGGGAAAAG
280	cg16875863	GRWD1	19	48947572	なし	#N/A	Promoter	CGI	0.24757	0.191535	0.0560353	1.26465e-07	0.0209229	0.581996	0.385477	0.522076	0.474934	0.932635	0.976621	0.258873	0.0187648	0.111583	0.878348	0.0167233	0.121721	0.524223	0.321106	cg16875863	40798350	ATTTTAAATCCCAATAAATAAAAAATTAAAAACAAACTTCCCCAAAAACA	64605350	ATTTTAAATCCCAATAAATAAAAAATTAAAAACGAACTTCCCCGAAAACG	I	C	Grn	CCACCTCCACGCCCGGGGCCGTGGCCCCCACATCACTGTGCAGCTCCCCGGCCCCAGCCG[CG]CCTCCGGGGAAGCCCGTTTTTAACCTTTCATCCATTGGGACTCAAAACTGTGAGACGCGT
281	cg18990042	COL2A1	12	48399169	?	#N/A	Promoter	CGI	0.298949	0.340702	-0.0417522	1.27228e-07	0.340136	0.399691	0.542772	0.537819	0.200016	0.650659	0.529559	0.448402	0.891611	0.715791	0.277196	0.596888	0.540129	0.0281093	0.512069	cg18990042	15672328	TATCTAACTCCAAACTCAAACRTAATATCTACTCTTCCTAACTAAAATCC	NA		II			TGTGGGGGGACTGTCTAGCTCCAGGCTCAGACGTGGTGTCTGCTCTTCCTGGCTGGGGTC[CG]GGAGTCCCCCGGGGAGTGGGCACTGCCGGCCGTCGTAGAGCAGCTTTGGCCAGGGACGGT
282	cg17168172	PPPDE2	22	42018038	なし	#N/A	Promoter	CGI Shore	0.115174	0.146528	-0.0313532	1.27421e-07	0.00434514	0.822756	0.663622	0.824606	0.734416	0.569121	0.978208	0.825379	0.24342	0.865588	0.00360362	0.0390632	0.0778184	0.654566	0.000627189	cg17168172	49628449	CCTAATAAACAATAACCAACATATCAAAATAAAAATCATATTACAAAACC	NA		II			AACGTCTTTCGCCTAGTGAGCAGTAGCCAACATGTCAGGGTGGGAGTCATATTACAAAAC[CG]AGGGCGATGAAGAAGCAGAGGAAGAACAAGAAGAGAACCTTGAAGCAAGTGGTAAGTGAC
283	cg18059891	C19orf46	19	36499721	なし	#N/A	Promoter	CGI Shore	0.4883	0.522343	-0.0340432	1.28064e-07	0.811518	0.506658	0.756541	0.791962	0.629328	0.659144	0.928289	0.948336	0.388436	0.017947	0.00101957	0.259359	0.0121897	0.244782	0.37225	cg18059891	33808340	ACCTAAACTAAACATCAAATAACCRAATCCAAATTCCTCTTAAAAAAAAC	NA		II			TCCTCCGCTGGAGTCACCCGGGCCTGAGGCTGCAGGAGAGGCCCAGGACAGGTCTGGCTC[CG]CCCCTTCCAAGAGGAACCTGGACCCGGCCATTTGATGCCCAGCTCAGGTGACAGAAGAGT
284	cg12728621	EPB41L1	20	34743092	①non-alcoholic fatty liver disease Stepanova M, Hossain N, Afendy A, Perry K, Goodman ZD, Baranova A, Younossi Z. Obes Surg. 2010 （ただし、人種特異的？である）	#N/A	Promoter	Others	0.304911	0.335316	-0.0304053	1.29182e-07	0.362408	0.425478	0.493621	0.361478	0.317729	0.946279	0.799954	0.000896728	0.00198888	0.0269526	0.711005	0.0958116	0.271662	0.0704271	1.34294e-05	cg12728621	20644364	AAATTAATCCTACTATAAAATAAACRATAAATAAACRCTAAACTCCCACC	NA		II			GGGTTGGCGGGGGGTTGGTCCTGCTGTAGGATGAGCGGTGGGTGGGCGCTGGGCTCCCAC[CG]GCTGGCCCAGTCTCTTTTCGGAGAGCACTCCTGCTGCCGCCTCCAGAGGCCAAGGGCTCT
285	cg10016608	GAS2L2	17	34079665	なし	#N/A	Promoter	Others	0.299219	0.331262	-0.0320435	1.30749e-07	0.11438	0.280703	0.293462	0.260003	0.23716	0.365393	0.293301	0.34157	0.0629792	0.047736	0.0117165	0.910056	0.321106	0.395538	0.647164	cg10016608	38709486	CAACCAACTTCCTACAAATACTAAAAACRAACCTAATACTATACCAACAC	NA		II			TCTGGGCTTGGGCAGGTGCCTCAGCCAGGAAGGCCAGGGCAGCGTCAGTGACAACGTTGG[CG]TGTTGGCACAGCACCAGGCCCGTTTCCAGCACCTGCAGGAAGTTGGCTGCGTCGATGTCC
286	cg23837265	AGAP11	10	88730407	なし	あり	Promoter	CGI Shore	0.380826	0.425752	-0.0449261	1.31679e-07	1.03088e-05	0.0546087	0.141509	0.184958	0.0627061	0.489365	0.253584	0.676778	0.000388989	0.00256794	0.368198	0.167129	0.00982933	0.0553975	0.142063	cg23837265	64785375	CRAAAAAATAATAACTACCCRAAAATCAAAACCAAACTATACTAAATAAC	NA		II			GAGACTTGGGTCGGCCTCCTGAAATGACAGCAGGGAGACTTGGGTGACCCCCCTTCCAGG[CG]CCATCTAGCACAGCCTGGCCCTGATCTCCGGGCAGCCACCACCTCCTCGGTCTGCCCCCT
287	cg18130044		20	21682362		#N/A	intergenic	CGI Shore	0.0736135	0.101965	-0.0283511	1.32762e-07	0.31793	0.465124	0.220705	0.405615	0.543288	0.571581	0.480604	0.00249351	0.0810451	0.708256	0.0278056	0.225438	0.0198586	0.498521	0.222902	cg18130044	62741417	AACTAACAAACCAAAAACTAACTTATATAACAACACAACAAAACTCCACA	59739419	AACTAACAAACCAAAAACTAACTTATATAACAACACAACGAAACTCCGCG	I	A	Red	CAGAATCTAGTCTTCCTCTCCCCTTCCTCGCTCCCTCCTTCCACCGCCGCAGTCATTCCC[CG]CGGAGTTTCGTTGTGTTGTTACACAAGCCAGCTTTTGGTTTGTTAGTTGTTCGCATTCCC
288	cg23928726	PEX10	1	2344998	なし	あり	Promoter	CGI Shore	0.29506	0.345254	-0.0501935	1.3445e-07	0.0891439	0.482571	0.594007	0.781756	0.986597	0.845922	0.8824	0.389872	0.154449	0.0562609	0.219854	0.135564	0.498365	0.634203	0.450464	cg23928726	72734394	TACAACCATTCAAATATATACCAAACATCTCCTACCCTCCCTAACCAAAC	NA		II			GGCGGGAACTGGAGGCCCACGCAGGTCGCCTGCGGTGTCTGCGGCCTGTGCCTCTGGGGC[CG]CCTGGCCAGGGAGGGCAGGAGATGCCTGGTACATACCTGAATGGCTGCAGGGCAGGTGAA
289	cg19881928	SCN4A	17	62039009	①prostate gtncer Wang D, Sun SQ, Yb YH, Wu WZ, Yang SL, Aan JM. Int J Oncol. 2014 ②multiple sclerosis Bush WS, McCauley JL, DeJager PL, Dudek SM, Hafler DA, Gibson RA, Matthews PM, Kappos L, Naegelin Y, Polman CH, Hauser SL, Oksenberg J, Haines JL, Ritchie MD; International Multiple Sclerosis Genetics Consortium. Genes Immun. 2011	#N/A	gene body	Others	0.122416	0.164124	-0.0417088	1.34828e-07	0.639359	0.530979	0.388466	0.520379	0.990254	0.360845	0.354018	1.75476e-08	0.305373	0.735042	0.198655	0.314667	0.113451	0.0267167	0.189262	cg19881928	18602441	AAATACTCACTAAAACAATAAAACTTAAAACCAACCACACTCAAAACACA	22714339	AAATACTCACTAAAACGATAAAACTTAAAACCGACCGCGCTCAAAACGCG	I	A	Red	GTCACCCTTACTGTCACCTCCCCTGTAACCTCCGCCCCACATGGCTTCACCCCAAAGCCC[CG]CGCTCTGAGCGCGGCCGGCTCCAAGCTCCACCGCCTCAGTGAGCACCCTCCAGATCCCGC
290	cg04850999	C10orf11	10	77872084	なし	#N/A	gene body	CGI	0.585018	0.654786	-0.0697681	1.38923e-07	0.422622	0.705289	0.774451	0.821297	0.92989	0.511329	0.755534	0.716457	0.990903	0.030188	0.0445799	0.594109	0.526228	0.354415	0.185506	cg04850999	35621418	AACCCCTCTCCCTAAACACACTAAAAACATACAAAAACAAAATATAAAAC	NA		II			GGGGTTCATTCAGCCCCTCTCCCTGAGCACACTGGGGGCATGCAGGAGCAGGGTATGGGG[CG]TCTGCGCAGCTCCCTGCTTATCGCTAAGTGAGATCTGTGGCCAGGACGGCGGGGCCTGGA
291	cg23200371	RAB5B	12	56367680	①polycystic ovary syndrome Louwers YV, Stolk L, Uitterlinden AG, Laven JS. J Clin Endocrinol Metab. 2013	#N/A	Promoter	CGI	0.0320445	0.0469939	-0.0149494	1.42372e-07	0.954123	0.0904827	0.17447	0.147988	0.256035	0.188425	0.11498	0.0415858	0.141826	0.834607	0.656379	0.12296	0.000221683	0.0175007	0.122854	cg23200371	38603300	TCTCTTTAAACACTATCACCAACAAATACAAACAAAAAACACAACAAACA	58749307	TCTCTTTAAACGCTATCACCAACAAATACGAACAAAAAACGCGACAAACG	I	A	Red	TTAATGGCTCCTTACCTCGTCCATCTTCGAGGTTTCTCCCTCGCTATTGGCTTGTGGCCC[CG]CCTGTCGCGTCCCTTGCTCGTACTTGTTGGTGACAGCGCCCAAAGAGACTCGCCTTTCTC
292	cg01501551		14	74100860		#N/A	intergenic	CGI	0.14244	0.156217	-0.0137772	1.43913e-07	0.0526366	0.603378	0.554762	0.771837	0.86177	0.915971	0.807687	0.200891	0.0373881	0.017216	0.0531676	0.000124569	0.0285608	0.98283	0.0153506	cg01501551	53806449	ACTAAACTAACCRACAAATACCTAAATATAAAAACAAAAAACTTAAACTC	NA		II			TCACGCCCAAGACTGGGCTGGCCGACAAGTGCCTGGATATGAAAGCAGAAGGCTTGGGCT[CG]GGGGAGCCGGTGACCCTGCAGGTGTCGGGCGTCAGCCACCGAGGCCGCCTCTTCCACTCC
