# Supplementary material for: Sex differences of leukocytes DNA methylation adjusted for estimated cellular proportions
Source: Biol Sex Differ. 2015 Jun 25;6:11. doi: 10.1186/s13293-015-0029-7 (PMC4480901; doi:10.1186/s13293-015-0029-7)
Supplement: Additional file 2: — 417 CpG sites which showed significant gender differences in DNA methylation at 5 % Bonferroni correction. [file 13293_2015_29_MOESM2_ESM.xlsx]

## Sheet: Additional file2
Additional file2. 417 CpG sites which showed significant gender differences in DNA methylation at 5% Bonfferoni correction *Positions refer to Genome Research Consortium human genome build 37 (GRCh37)/UCSC human genome 19 (hg19)
Ranking	Target ID	UCSC RefGene name	Chromosome	Position*	遺伝子と関連ある病気	Lian g Sun 論文と共通gene	UCSC RefGene Group	Relation to UCSC CpG Island	Mean β value of male	Mean β value of female	Gender average difference of β value	Gender p-value	Age.pval	CD8T.pval	CD4T.pval	NK.pval	Bcell.pval	Mono.pval	Gran.pval	SV1.pval	SV2.pval	SV3.pval	SV4.pval	SV5.pval	SV6.pval	SV7.pval	SV8.pval	NAME	ADDRESSA_ID	ALLELEA_PROBESEQ	ADDRESSB_ID	ALLELEB_PROBESEQ	INFINIUM_DESIGN_TYPE	NEXT_BASE	COLOR_CHANNEL	FORWARD_SEQUENCE
1	cg12691488		1	243053673		#N/A	intergenic	CGI	0.35161	0.171293	0.180317	1.72092e-43	0.279865	0.420761	0.514803	0.353613	0.225702	0.619583	0.514155	0.000846991	0.885972	0.257121	0.585326	0.581692	0.542695	0.324151	0.514749	cg12691488	43723381	TAAAACRAATAAATAAAAACAACAAACACCACRATATCAAACAACRCCTC	NA		II			GCCAGCTCCAGAGCCACGGTGCTCCTGCCCCGGTCCTGGGACTGCGAAGAACCAGCCCGG[CG]AGGCGTTGCCTGACATCGTGGTGTCTGTTGCCCCCACCCACTCGCCTCAGCCCTGGAGCT
2	cg03618918		1	160865097		#N/A	intergenic	Others	0.790496	0.691049	0.099447	2.97513e-41	0.758967	0.0287337	0.0225395	0.0142827	0.00798784	0.0168036	0.0259307	0.00272056	0.896387	0.0916216	0.0594513	0.582469	0.374738	0.994193	0.0197118	cg03618918	31608355	CRATAAACCAATATCTATCRATAACTCTCCTCRCACTATAAATAATAATC	NA		II			TTGAACAAAGTAGAAGAAAGAATGAAAGAATTGAGTCAGGACAGTACTGGGCGGGTGAAA[CG]ATTACCACCCATAGTGCGAGGAGAGCCATCGACAGATATTGGCCCACCGCCGATGGGCGC
3	cg17238319	RFTN1	3	16428391	glaucoma Janssen SF, Gorgels TG, van der Spek PJ, Jansonius NM, Bergen AA. J Clin Bioinforma. 2013	#N/A	gene body	Others	0.659687	0.787564	-0.127877	3.80131e-38	0.982226	0.670989	0.444057	0.474585	0.592177	0.306019	0.46567	0.00159235	0.998592	0.0570528	0.717261	0.915861	0.46242	0.867045	0.0922268	cg17238319	52808356	TCAACATCCCATAATATATCACAAACTACTACCTCTACTTTTTATCTCCC	NA		II			AGCTCATGGGAAAGGTCATAAGAGCCTACACTTGCTATGGGAAAGGATGTGAGAAGTCCA[CG]GGAGACAAAAAGTAGAGGCAGCAGTCTGTGACACACCATGGGATGCTGATTTGTCAAACA
4	cg03691818	KRT77	12	53085038	なし	#N/A	gene body	Others	0.0431155	0.177518	-0.134402	9.82536e-37	0.000640086	0.406849	0.549993	0.520192	0.697257	0.778831	0.750837	1.6402e-05	0.000462194	0.136229	0.000261487	0.0559768	0.00682127	0.678902	0.813907	cg25304146	56797332	ACTACATTCTAATAACACATCCACTACTTCTTCACAACAACAAACTCCCC	NA		II			AATCAAGAGGAACTGCATTCTGATGGCACATCCACTGCTTCTTCACAGCAGCAGGCTCCC[CG]GCAGTCTGTTCCTCCTTCTCAGGTACAAGCACCTCCCATGCTTCACCATTACGGCCTCCT
5	cg25304146	WBP11P1	18	30092971	なし	#N/A	gene body	Others	0.630286	0.549667	0.0806191	1.57709e-36	0.537701	0.0114618	0.0269094	0.017611	0.0070394	0.00356786	0.00516583	0.866621	0.0100743	0.946104	0.176744	0.0786848	0.731496	0.340308	0.0493128	cg03691818	13755345	AAATAAAAACAATTATAACAACAACTACAACAACAATAACAAAAACTACA	25678352	AAATAAAAACGATTATAACAACGACTACGACGACGATAACGAAAACTACG	I	A	Red	TGGTGGAGGTCTGGATGATCTGCACGCGCGAGGATCCGCGGCCGCTTCTGCCGCTCCCTC[CG]TAGCTCCCGCCACCGCCGCCGCAGCCGCTGCCATAACCGCCTCCACTCCTGCCTCGTGCC
6	cg17232883		11	59318136		#N/A	intergenic	Others	0.0755173	0.156801	-0.0812833	4.1981e-36	0.0312895	0.617318	0.292199	0.424171	0.609156	0.775054	0.878643	0.244427	0.0280927	0.452717	0.262366	0.00218064	0.132147	0.782713	0.0173302	cg17232883	55689309	CTAAATAACATCTCATAATTCCACTAAAACTCRAACCCAAAACCTTCTAC	NA		II			CTCACAAAACGCTAGGTAACATCTCATGGTTCCACTGGGGCTCGAACCCAGGACCTTCTG[CG]TGTAAAGCAGACGTGATAACCACTACACTATGGAACCCCACACGACTAAAACGTTCCTCC
7	cg25568337	ARID1B	6	157098338	①Coffin-Siris Syndrome Vals MA, Oiglane-Shlik E, Nõukas M, Shor R, Peet A, Kals M, Kivistik PA, Metspalu A, Ounap K. Eur J Hum Genet. 2014 Feb	#N/A	Promoter	Others	0.16416	0.257558	-0.0933978	4.23921e-34	0.378444	0.955202	0.751745	0.928932	0.963255	0.614837	0.624979	0.0494434	0.00525082	0.967548	0.0128793	0.000477575	0.0697759	0.57007	0.309467	cg25568337	61755325	AACCCAACCAAACTTAAACTAAAACTAAAACCAAAACCAAAACCAAAACA	17793375	AACCCAACCGAACTTAAACTAAAACTAAAACCGAAACCGAAACCGAAACG	I	A	Red	CGGGGGGAAAGTGCAGGTTCCGGCCGCCCCACGCCGCCGCGCTCCGAGCGGCCGCCGAGC[CG]CCCCGGCCCCGGCCCCGGCCCCAGCCTTAGCCCAAGCCCGGCTGGGTCCCGCGAGGCTGC
8	cg04946709	LOC644649	16	59789030	なし	#N/A	gene body	CGI	0.805482	0.630791	0.174691	6.1138e-33	0.826366	0.876859	0.88971	0.659486	0.229816	0.497499	0.289475	0.651538	0.00596046	0.99927	0.487349	0.0181879	0.109592	0.191296	0.013251	cg04946709	35745409	CACAACAAAAAAATAACCCCRATAAAACCTTAATTTCTCCAACCRTAAAC	NA		II			TCGTCCACGCCCACAACAGAGAGGTGGCCCCGGTAGGGCCTTGATTTCTCCAACCGTAAG[CG]AGCCGCGGTGTGGGTGACTGCAGTAGGGCAAACTCGGTGCGGTGAAGGCTTGGTTCAATC
9	cg23719534		15	101099284	①Alzheimer's disease Tong Y , Xu Y, etal Neurogenetics. 2010 ②antisocial personality disorder, substance dependence Li D , Zhao H etal Biol Psychiatry 2012 Apr	#N/A	intergenic	CGI	0.858621	0.95174	-0.093119	9.21476e-32	0.789633	0.0982078	0.0539942	0.0980727	0.099793	0.18115	0.157459	0.219909	0.842296	0.00200743	0.0095251	0.605978	0.218712	0.00317464	0.875025	cg22266749	69690435	TAATAAAACAAACTCCTACTTTACCTTCAAAAAAAAAACACACAACAACA	69682301	TAATAAAACGAACTCCTACTTTACCTTCGAAAAAAAAACGCGCAACAACG	I	A	Red	CCGAGCACGACGTCCCTCCCCCGACCCCCTCCCGGCGCCCGGCGTCCGGCCTGCCGCTCC[CG]CTGCTGCGCGCCCCCCTTCCGAAGGCAAAGCAGGAGCCCGCCTTATTATCATAATGTATT
10	cg22266749	COL25A1	4	110223959	①neutropenia Glaubach T, Minella AC, Corey SJ. Pediatr Res. 2014 ②esophageal squamous cell carcinoma Li M, Tang Y, Zang W, Xuan X, Wang N, Ma Y, Wang Y, Dong Z, Zhao G. Diagn Pathol. 2013	#N/A	Promoter	CGI	0.191668	0.0929339	0.0987345	1.24239e-31	0.330747	0.00487337	0.009855	0.0140767	0.0269698	0.192949	0.145027	0.721919	7.1543e-05	0.0100957	0.10619	0.000660758	0.000583544	0.342199	0.335971	cg12177922	60635430	ACATCCCAATACAAAAATAAACCTCTTTAATCTCTTCCAAAACTTTTTCA	30804413	GCGTCCCAATACGAAAATAAACCTCTTTAATCTCTTCCGAAACTTTTTCG	I	A	Red	GTTCAAAGGTTCGCGTCCCAGTACGGGAATGAGCCTCTTTGATCTCTTCCGGGGCTTTTT[CG]GCTTTCCTGGACCTCGGAGGTGAGAGTAGGTCCGGCTCGGACAAGGGTGGGGGTCGTCTG
11	cg12052203	B3GNT1	11	66115045		#N/A	Promoter	CGI	0.171719	0.0354786	0.136241	1.35159e-30	0.760679	0.259206	0.247393	0.264335	0.218326	0.30403	0.330122	0.607578	0.993935	0.308837	0.26846	0.129136	0.303115	0.610019	0.495351	cg23719534	62608376	AAAAACAACATAATAATAACATCAACAAAAACTCCCCATACATACCCTCA	37730394	AAAAACGACGTAATAATAACATCAACGAAAACTCCCCATACGTACCCTCG	I	C	Grn	GACGCAGCCTCGGAGGGCGGCGTGGTGGTGGCATCAACGGAGGCTCCCCATGCGTGCCCT[CG]CCTCCCAGCGCGCGGCCCGGCGCAGCTGACAACGCCCCCGGGTGGGAGCAGCTGCCGGCC
12	cg20299935		17	21795943		#N/A	intergenic	Others	0.707917	0.811202	-0.103285	2.5474e-30	0.801515	0.176286	0.263627	0.162772	0.17836	0.411384	0.257053	0.0140613	0.684189	0.0175215	0.707256	0.273114	0.528572	0.94887	0.141078	cg20299935	54707312	TCTATAATAAATTAACCRCATTTCTTTAAACCRACTCCACTTACAAACRC	NA		II			GCAAGTGTTGGATGTCTGCGTGTGTGTGTGGCTTTGTGTATGTGTGTACGTGTGTGTGTG[CG]CGCCTGTAAGTGGAGTCGGCTTAAAGAAATGCGGCTAACTCACTACAGATTTTTCCCCCA
13	cg06710937		13	23489940	①Walker-Warburg syndrome Buysse K, Riemersma M, Powell G, van Reeuwijk J, Chitayat D, Roscioli T, Kamsteeg EJ, van den Elzen C, van Beusekom E, Blaser S, Babul-Hirji R, Halliday W, Wright GJ, Stemple DL, Lin YY, Lefeber DJ, van Bokhoven H. Hum Mol Genet. 2013 May	#N/A	intergenic	CGI	0.0618376	0.190968	-0.129131	1.44879e-29	0.979918	0.214235	0.133554	0.199788	0.219311	0.335498	0.334183	0.517059	0.302195	0.063699	0.184942	0.69389	0.072849	0.0826031	0.337516	cg12052203	18620388	ATAACATAAAACATCTACATAACTCTCAAAACTCAAAACACACAACAACA	34767414	ATAACGTAAAACATCTACATAACTCTCGAAACTCGAAACGCGCAACAACG	I	A	Red	AAGGCGCACCGGATGGCGTAGGACATCTGCATGGCTCTCGGGGCTCGGGGCGCGCAGCAA[CG]ACCACCCGGCCACAGACTACGCCAGCGGCCGCAAGCCCGGATTTACCGCAGCCTGCCGAG
14	cg15817705		1	209406063		#N/A	intergenic	CGI Shore	0.749832	0.661891	0.0879409	1.09921e-28	0.667577	0.151287	0.150309	0.136481	0.0352875	0.149304	0.120853	0.882722	0.0717008	0.132864	0.17864	0.243518	0.895279	0.600054	0.000913605	cg06710937	44636308	AATAACAATTCCTACAAACACCTAAAACTTACAAAACATAAAACCAAACA	13781313	AATAACGATTCCTACAAACGCCTAAAACTTACGAAACGTAAAACCGAACG	I	A	Red	GCACTTGGAACTGGATCTGGCGACTGTGCCGGCGCGCCGCCTCTGCCGCGGTCCTAGCGC[CG]CTCGGCTTCACGCTCCGCAAGTCCCAGGCGTCTGCAGGAACCGCCATCACCACCCGCACC
15	cg12177922	HAX1	1	154245232	なし	#N/A	Promoter	CGI	0.207393	0.297392	-0.0899992	1.65089e-28	0.186211	0.000696813	0.000878766	0.00104202	0.00463888	0.0584808	0.112193	1.54028e-25	3.20207e-07	0.0919513	3.28691e-07	0.00125487	0.000713792	0.160655	0.274101	cg23814743	17759365	AACCTTTCACATAACAAAACACCAAAACRCRAAACATAATAACAACAACC	NA		II			GAGGGCTACGGAGCCTTTCACATGGCAAGGCACCAAAACGCGGGACATGGTGACAGCAGC[CG]CAACTAAGTGCAACCGCCGCTCTAGGCCCCCGACCACCAGCCCTTCCCGGCATCCTCAGC
16	cg07852945	TLE1	9	84303915		#N/A	Promoter	CGI	0.102576	0.176538	-0.0739612	7.41553e-28	0.0693951	0.129564	0.158129	0.174932	0.271991	0.53431	0.615982	0.910802	0.000175064	0.182999	0.00209036	0.0582229	0.00209303	0.445147	0.0496579	cg15817705	25716413	ACTCACTTAATCTCCTTCTTCTCCTTAAAAATATTCATAACCATCAACAC	NA		II			TACCAAACGAGTCAGCTTATGACCAGAGCAACATCGATGGCGCGTCTACTATGCCTTAAA[CG]TGCTGATGGCCATGAACATCTCCAAGGAGAAGAAGGAGATCAAGTGAGTTGGTCTGCCCA
17	cg23256579	PRR4	12	11002403	①gastriccancer Varis A, Wolf M, Monni O, Vakkari ML, Kokkola A, Moskaluk C, Frierson H Jr, Powell SM, Knuutila S, Kallioniemi A, El-Rifai W. Cancer Res. 2002 May	#N/A	Promoter	Others	0.421733	0.630915	-0.209182	1.41782e-27	0.114169	0.000311873	0.000380477	0.00127571	0.00280166	0.0740595	0.0516277	0.763258	5.55122e-07	9.68468e-05	0.544832	1.0278e-05	0.000233759	0.43631	0.785745	cg03218192	46727373	ATCATAACAAACAAAAAACCATTACACCACCACCTAAACTATACTCTCCA	18780506	ATCGTAACGAACAAAAAACCATTACACCACCACCTAAACTATACTCTCCG	I	A	Red	ACCTAGAAAAGAATCGTGACGGGCAGGAAACCATTACACCACCACCTGGGCTGTGCTCTC[CG]GCTCCCGCCGCCACCCCCGCCCTCGCCTTCGCCTCCGCCTCCGGTGAGTTCAGGGCGGTT
18	cg04858776		11	59318494	①lung cancer Yao X, Jennings S, Ireland SK, Pham T, Temple B, Davis M, Chen R, Davenport I, Biliran H. PLoS One. 2014 ②synovial sarcomas Rekhi B, Basak R, Desai SB, Jambhekar NA. Indian J Med Res. 2012 ③ breast cancer Holmes KA, Hurtado A, Brown GD, Launchbury R, Ross-Innes CS, Hadfield J, Odom DT, Carroll JS. Proc Natl Acad Sci U S A. 2012	#N/A	intergenic	Others	0.0774251	0.183157	-0.105732	1.80159e-27	0.356089	0.985336	0.952678	0.791689	0.69722	0.334677	0.682034	0.230495	0.00402896	0.948493	0.651582	0.828293	0.536524	0.740186	0.000580244	cg07852945	18601465	ACTCRAAAAACATTAAACACTTACRAAACTACTCTCRATAAAATAACCCC	NA		II			CACGCCCCGTGCGACCAGCACTCGGTGTTCTCCGCGGTTGCACAAACCCTCCGGGCCCGA[CG]GGGCTACTCCACCGAGAGCAGTCCCGCAAGTGCCCAATGCTCCTCGAGCCCGGGGAGCAT
19	cg08034535	RAB33B	4	140375469	なし	#N/A	Promoter	CGI	0.0481127	0.0778991	-0.0297864	1.02989e-26	1.88775e-07	0.770895	0.502578	0.820337	0.62729	0.551946	0.777442	0.227513	0.67938	0.90533	0.470805	0.13538	0.0681176	0.358314	0.428762	cg23256579	41700448	CACTTCTAACTATAAAATCACTACTAACAAACATATACAAACRTAAACAC	NA		II			TTGATTTTCAATTGGGTTAGACAGTTAGTCTTTCCCCTTCATTGGTTGTCTGTGTGCACA[CG]TGCTTACGTTTGTATATGTTTGTCAGCAGTGATCTTATAGCCAGAAGTGAAAATGATTAA
20	cg12900929	PRDM4	12	108154862	①Aicardi-Goutières syndrome Rice GI, Forte GM, Szynkiewicz M, Chase DS, Aeby A, Abdel-Hamid MS Lancet Neurol. 2013	#N/A	Promoter	CGI	0.109176	0.16712	-0.0579445	3.19548e-26	0.632919	0.0190603	0.00960326	0.00507077	0.0522018	0.00374249	0.00284628	0.244759	0.102551	0.012132	0.0134083	0.12385	0.863312	0.0306358	0.330589	cg25294185	20714382	AAAAATCTAACTTCCCCATCAACACCTTCTTCTCTTCTATCACCATCACA	33796480	AAAAATCTAACTTCCCCATCGACACCTTCTTCTCTTCTATCACCATCACG	I	T	Red	CGGAATCCCGCAAGGGGTCTGGCTTCCCCATCGACACCTTCTTCTCTTCTGTCACCATCA[CG]TATCCCACGAGGCCAGGCGGCACCGCCACCTCCTCTCCCCGTAGACAGCGGCCCCGAAAC
21	cg13323902	VTRNA1-1	5	140090859	①Smith-McCort dysplasia Dupuis N, Lebon S, Kumar M, Drunat S, Graul-Neumann LM, Gressens P, El Ghouzzi V. Hum Mutat. 2013	#N/A	Promoter	Others	0.197753	0.251677	-0.0539235	1.3892e-25	0.589392	0.171341	0.135095	0.155489	0.101552	0.0763801	0.0464044	5.74822e-05	0.0165862	0.240253	0.00553642	0.219729	0.447087	0.279686	0.37896	cg08034535	29795420	CRACCAACRCAAAAACRATAAATCAAACATATCTTACCCACATTAAAATC	NA		II			AGGGGCCTCAGGGTTTTTGCCTCCTGCCCGCTCCCGCATCTTCAAGATAATCGTGATCGG[CG]ACTCCAATGTGGGCAAGACATGCCTGACCTACCGCTTCTGCGCTGGCCGCTTCCCCGACC
22	cg23814743	NICN1	3	49466685		#N/A	Promoter	CGI	0.238628	0.276949	-0.0383207	3.62796e-25	0.751294	6.69954e-07	4.65675e-06	3.20417e-06	2.58113e-05	0.000469017	0.000290466	4.47502e-06	0.000373461	1.81631e-05	1.29216e-05	0.169751	0.389574	0.975432	7.97728e-05	cg02606018	16720405	TTTAAATAACTACCCTCAATATTACCTACACAAATATCTACCAAATCTAC	NA		II			GGGGGCGGGGGTTTGGGTGGCTGCCCTCAGTATTGCCTGCACAAATATCTACCAAGTCTG[CG]ACGAATAGCTCCAGCAACTTTGCACCGTGTTTTCCAGTAAGCCTACCGACAGGCACTGTG
23	cg17612569	ATP5J	21	27107221		#N/A	Promoter	CGI	0.113296	0.0208884	0.0924073	1.35038e-24	0.0079277	0.215816	0.496264	0.390734	0.331018	0.326607	0.381511	0.033696	0.909384	0.0133757	1.87253e-06	0.0315081	0.00739036	0.45012	0.00154974	cg04858776	22796459	TATAAATCACACCATAATTCCACTAAAACTCAAACCCAAAACCTTCTACA	27612409	TATAAATCACGCCGTAATTCCACTAAAACTCGAACCCAAAACCTTCTACG	I	T	Red	AAAAGAAAAAGGTATGAATCACGCCGTGGTTCCACTGGGGCTCGAACCCAGGACCTTCTG[CG]TGTAAAGCAGACGTGATAACCGCTACACTATGGAACCGCGTGCGGAATGGCTGTCTCTGG
24	cg24016844	C1orf103	1	111506641	なし	#N/A	Promoter	CGI	0.0985945	0.0595668	0.0390277	1.39263e-24	0.34439	0.161951	0.183357	0.206646	0.170317	0.357136	0.405763	0.000939206	0.15457	0.831187	0.851988	0.335283	0.144994	0.130008	0.0203366	cg13323902	21710422	TTATTTCAATTAAAAAACTATCRAAATAACCRCTAAACTAAAACCAACCC	NA		II			CACTCTTTGTGACGTAGGTCTTTCTCACCAGTCAATAAAATATAATCCGAAAGCAACCTC[CG]GGCTGGCTTTAGCTCAGCGGTTACTTCGACAGTTCTTTAATTGAAACAAGCAACCTGTCT
25	cg03218192	AP2B1	17	33914403	gastric cancer Yan Z, Xiong Y, Xu W, Li M, Cheng Y, Chen F, Ding S, Xu H, Zheng G. Int J Oncol. 2012	#N/A	Promoter	Others	0.275511	0.364998	-0.0894865	3.26892e-24	0.910549	0.446858	0.561797	0.465381	0.214299	0.378064	0.329596	0.0851634	0.0449212	0.0433613	0.0325776	0.112477	0.0270063	0.0410063	8.26709e-06	cg12900929	16664433	AAAAATACAACCCAAAAAAAACCACAAACCAAAAAAAACCAAACAAAACA	43622502	AAAAATACGACCCAAAAAAAACCGCGAACCGAAAAAAACCGAACGAAACG	I	A	Red	TCGGGGCCCTGCCCGTCCGCTCGGCCCCCTCACCCCGGGGGCCGCTGCCCTAACGTTTCC[CG]TCCCGCCCGGCCCTTCCCGGCCCGCGGCCTCCTCTGGGCCGCACCCTCTGCGGCGCGTTT
26	cg21148594		14	65704156	①colorectal cancer Zhu H, Chen L, Zhou W, Huang Z, Hu J, Dai S, Wang X, Huang X, He C. PLoS One. 2013 ②renal cell carcinoma Bjerregaard H, Pedersen S, Kristensen SR, Marcussen N. Diagn Mol Pathol. 2011	#N/A	intergenic	Others	0.741473	0.666926	0.0745463	1.36145e-23	0.964533	0.679467	0.623455	0.628118	0.702429	0.523273	0.67217	0.802301	0.951929	0.253959	0.180653	0.253616	0.710632	0.363779	0.520681	cg17612569	71712365	CATAATACATTACAATAACAAATAAACATATAAAAACAAAACCAAAACCA	31774336	CATAATACATTACGATAACGAATAAACGTATAAAAACGAAACCAAAACCG	I	A	Red	CACCTTGCACTCAGTCCCGAGCTGCCAAAGCCTCCGCCGCCACCACCTCCGCTCTACTTC[CG]GCCCTGGCTCCGCCCCCACACGCCTACCCGCCATCGCAATGCATTATGGGCCGCCGTTTC
27	cg10334916	RNPEPL1	2	241508098	なし	#N/A	Promoter	CGI Shore	0.150126	0.0781391	0.0719866	3.97522e-23	0.679049	0.18756	0.130027	0.13831	0.205132	0.126824	0.132265	0.0964588	0.538966	0.254793	0.086349	0.837406	0.121127	0.611868	0.0428498	cg24016844	31713483	AATCTTCAACACTAACCAAACTCTATTAAAAATAATACCACCAAAACCAC	NA		II			AGTCTCCGCCCTCAGAGCCTACGACAACTCTCCAGACTCCGCCGGAGCAGGCGCAGGGGG[CG]TGGCCTTGGTGGCACCACCCCCAACAGAGCCTGGTCAGTGCTGAAGACTGCGTCAGTCTG
28	cg25294185	RNASEH2C	11	65487814	なし	#N/A	gene body	CGI	0.170837	0.063942	0.106895	4.03936e-23	0.0649811	0.140222	0.127175	0.104114	0.294855	0.486246	0.492768	0.00725437	0.0347553	0.00306914	0.000303373	0.135126	0.811139	0.0013527	0.41954	cg10334916	20733435	CAAACCCAACTACAAATAACAAAAACAAAAAAACTACACACTAAAAACCA	33782360	CAAACCCAACTACAAATAACGAAAACGAAAAAACTACGCGCTAAAAACCG	I	A	Red	GCGCCGAGGCCGCGCCCGTCCGCCCGCCGCCCGAGCCGCCGCCCGCCCTGGACGTGGCCT[CG]GCCTCCAGCGCGCAGCTCTTCCGCCTCCGCCACCTGCAGCTGGGCCTGGAGCTGCGGCCC
29	cg17743279	CDK6	7	92463268		#N/A	Promoter	CGI	0.0245704	0.0486666	-0.0240962	1.74944e-22	0.827117	0.221159	0.328944	0.412059	0.405388	0.649983	0.566038	0.332585	0.288328	0.00883434	0.0675022	0.65356	0.36775	0.151664	0.000208971	cg21148594	21792459	ACTCCCTCAAACCTCTTAAAAACACTCATCCCATTTATAAAAATAAAACC	NA		II			ACTTAATCCCCAGTGGGATCCTATTGAGAGGTGTGGTGTTTGGAAGCATATAGGGAAGGA[CG]GCTTCATCCTCACAAATGGGATGAGTGTCCTTAAGAGGCCTGAGGGAGCTTGTTCTCCCC
30	cg02606018		12	10658281	leukemia Antony-Debré I, Steidl U. Blood. 2014	#N/A	intergenic	Others	0.276404	0.224735	0.0516684	2.16479e-22	0.0858962	0.489841	0.508169	0.628778	0.803053	0.984616	0.847203	0.000151195	0.0510912	0.786998	0.202038	0.031651	0.0580604	0.569897	1.68759e-05	cg17743279	53612335	CACAAAAAAATTACAAAAACCCCTCAAAAATAAACAAACAACACAAAACA	46648353	CGCGAAAAAATTACAAAAACCCCTCGAAAATAAACGAACGACGCGAAACG	I	C	Grn	AAGCCGTCTTCGCGCGGAGAGGTTGCAGGGGCCCCTCGGGGATGAGCGAGCGGCGCGGGA[CG]CAGTGGAACGGGAGGGGGCGTGCCGAGCAGCCCAGAGTGTGCCGGGAGCGCGGGGGAGGG
31	cg27615582	PRR4	12	11002411	なし	#N/A	Promoter	Others	0.638254	0.750625	-0.112371	7.08831e-22	0.00300018	0.116423	0.158642	0.0644582	0.149578	0.389977	0.154059	0.543493	0.414116	0.253797	0.492047	0.629607	0.303731	0.508853	0.0740621	cg27615582	30636385	ATCATTTTCACTTCTAACTATAAAATCACTACTAACAAACATATACAAAC	NA		II			CAATTGGGTTAGACAGTTAGTCTTTCCCCTTCATTGGTTGTCTGTGTGCACACGTGCTTA[CG]TTTGTATATGTTTGTCAGCAGTGATCTTATAGCCAGAAGTGAAAATGATTAATATCTCTA
32	cg22948959		1	2509272	なし	#N/A	intergenic	Others	0.386258	0.470213	-0.0839552	8.04372e-22	0.299706	0.0171185	0.0926343	0.0943927	0.22125	0.390351	0.183291	3.45827e-06	0.0115736	0.073509	0.270175	0.362008	0.244243	0.260755	0.000407042	cg07628841	62802474	AAATATAAAAAACTCCCATAATTTATTCATTCAATACTCAAAAAATCTCA	43674448	AAATATAAAAAACTCCCGTAATTTATTCGTTCGATACTCAAAAAATCTCG	I	A	Red	GGAACAATGTGCAAGTGTGGAAAGCTCCCGTAGTTTATTCGTTCGGTGCTCAAAGGGTCT[CG]GTGCTGCCCAGCAACCCTGGAGACTGCACCCTGCTCCAGTCCCGGCTGGTCCAGCCCTGA
33	cg09513416		6	71319075		#N/A	intergenic	Others	0.752398	0.600927	0.151471	8.79417e-22	0.11238	0.121344	0.0725687	0.0796334	0.140845	0.0602102	0.0368517	0.0130426	0.0900194	9.14086e-06	0.530887	0.506799	0.00395115	0.956421	6.90006e-06	cg11460509	36642465	ACTCCACAACCCCATTAAACAAAACRAAAAACTACCRAAAAAACACTATC	NA		II			GCAAGCCAGCGACTCCACAACCCCATTGGGCAGGGCGAGAGGCTGCCGGGAAGGCACTGT[CG]TTCGAAGGACCTGCCTCGCTACCTTTTACCCCGGGCTGCCTCAACATCCCCTTTTAAGCC
34	cg11841231	PARD3B	2	205543309		#N/A	gene body	Others	0.823693	0.756594	0.0670998	1.83901e-21	0.624444	0.412817	0.657384	0.35011	0.309005	0.667386	0.554696	0.00787396	0.189927	2.37947e-08	0.0655151	0.0138761	0.868681	0.206318	6.43943e-06	cg08292519	50775339	ACCTTAAAAAAACACCACAACAAAAAAACACACTAACAAACACCAACACA	54663386	ACCTTAAAAAAACACCACGACAAAAAAACACGCTAACGAACGCCAACACG	I	C	Grn	GTTCTCCTCTGAAGGCCCCCGCCAAACGCTGCCTTGTCCCGACCGTGGATGGCCTGCCAG[CG]TGCTGGCGTCCGTCAGCGTGCTCTTCTGTCGTGGTGCTCCCTCAAGGTCCTCTCGCTATC
35	cg25438440	CLDND1	3	98241168		#N/A	Promoter	CGI Shore	0.0435676	0.0704305	-0.0268629	2.76684e-21	0.418626	0.664484	0.488205	0.635141	0.81095	0.810377	0.702458	0.0521546	0.0253967	0.00222909	0.301035	0.0767185	0.573358	0.665047	0.63519	cg22948959	20682329	AATAATTCCTTTTTAAACRCAAAAACTACCRTCATCTTCTCTCACTCAAC	NA		II			GCAGTTACGCGGATGGTTCCTTTTTAAACGCAGGAGCTGCCGTCATCTTCTCTCACTCAA[CG]GTCATCATGGAAAGTGAAAACGACGGTGCGGCTCCTCCCACGGAGGAGAGACAAGCTCAC
36	cg06962442		16	68271698		#N/A	intergenic	CGI	0.0613057	0.0289975	0.0323082	9.20701e-21	0.718795	0.557801	0.74529	0.500197	0.280853	0.414796	0.333467	9.36607e-14	0.0356586	0.0251394	0.0189966	0.037791	0.344899	0.798178	0.691083	cg09513416	35741337	ACTACTACCATAATAAAACAAAACCCTATACCATACCTAAAAAAAAAACA	61719389	ACTACTACCATAATAAAACGAAACCCTATACCATACCTAAAAAAAAAACG	I	A	Red	ATGCTGTGCCGTGCTGCTGCCATAGTGAGGCGAGGCCCTGTGCCATGCCTGGGGGAGGGG[CG]GCAGGAGACTGGGGGGCCGCGTGGCGTGTCAGGCTGCGGCCAGTGGGGAGTGCCGACCAT
37	cg01225095	YARS2	12	32909323	なし	#N/A	Promoter	CGI Shore	0.106316	0.146936	-0.0406202	1.65144e-20	0.90267	0.692381	0.721322	0.578281	0.280447	0.302702	0.214362	0.830461	0.00378832	0.0824961	0.573591	0.0244457	5.21906e-06	0.712747	0.155457	cg25438440	59648339	AACTCAACRACAATAATAAATAACCRCRATAAAATAACTCAAAACAAATC	NA		II			GGCGTGGACAGGGCTCAACGGCAGTAGTAAATGGCCGCGGTAAAATGACTCAAGGCAGAT[CG]CGCTGAGTCAAATACTACACGGCAAGTATACACCGTGACCGCACCAAACACCTTACAAAG
38	cg11460509		21	15445421	なし	#N/A	intergenic	CGI Shelf	0.746267	0.78126	-0.0349928	2.51771e-20	0.353739	0.479455	0.723437	0.773165	0.962504	0.964346	0.847732	2.64135e-11	0.962524	0.136555	0.0088466	0.214492	0.26788	0.846723	0.614318	cg11841231	55682422	AAAAAATAATCTTTCCTTAAAACCTAACTAACTCCAACCRAATCRTCTCC	NA		II			ATGGTGCGGGAAGAAAGTAGTCTTTCCTTGAAGCCTGGCTGACTCCAGCCGGGTCGTCTC[CG]AAGTCGTGTGGTCTGACATTAAGCCGCGTCTAGCCTTAGTCTCTGATGCGCAGTTGCTTC
39	cg08292519		4	117374476	なし	#N/A	intergenic	Others	0.80258	0.774505	0.0280745	2.96777e-20	0.29391	0.0309932	0.0459272	0.0880422	0.207698	0.201724	0.221326	0.836642	0.0708434	0.765313	0.0143822	0.0277805	0.00934278	0.838367	0.825969	cg16727519	16656464	TTTTTTAATACCTATAACRATAAAATTTCTTCACCCCTCCAATAAAAAAC	NA		II			AATCGACCGGTGGTAAAGCACCCAGGAAGCAACTGGCTACAAAAGCCGCTCGCAAGAGTG[CG]CCCTCTACTGGAGGGGTGAAGAAACCTCATCGTTACAGGTATTAAAAAACAGGAAAAAAA
40	cg10739556		7	27192056		#N/A	intergenic	CGI Shore	0.0968855	0.150081	-0.0531954	5.75525e-20	0.0407282	0.121788	0.106114	0.0594737	0.184885	0.195319	0.123716	0.842754	0.92179	0.19282	0.0027767	0.266766	0.400158	0.017954	0.998958	cg06962442	26793481	AAAATTAACTAAAAAAACATAACCAAAAAAAAAACCACCTCCACCAAACA	10749504	AAAATTAACTAAAAAAACGTAACCGAAAAAAAAACCGCCTCCACCAAACG	I	C	Grn	CGCGGGGCGGGGCGCAACCGCGAGTAACGCTCCTCCCCCTCCCGCCCGGTAGGGCGCCTG[CG]CTTGGTGGAGGCGGCCCTTCCTCCGGCCACGCCCTTCCAGCCAACTCCCCTAAACCAGTG
41	cg16727519	LOC440926;H3F3A	1	226252141	なし	#N/A	gene body	CGI Shore	0.576197	0.51964	0.0565568	8.63981e-19	0.788662	0.439558	0.324591	0.386702	0.315213	0.422227	0.486586	5.22325e-06	0.19439	0.803431	0.0816219	0.0232616	0.00315869	0.721505	5.80064e-05	cg01225095	51699329	AAATTTTTCTTACTATACCTTAAACAAAACTACCACCTCCTAAAAAAACC	NA		II			TGAGACGCAAGCAATTTCATAGTACCGATTCCCTAATTGCACCTCGTCCCCAGTATTCAT[CG]GCTCTTCCAGGAGGTGGCAGTCTTGTCCAAGGTATAGCAAGAAAAACTCAGTGCAATAAA
42	cg01882150	MACROD1	11	63933998	なし	MACROD1	Promoter	CGI	0.0982655	0.118873	-0.020607	1.0745e-18	0.53052	0.38457	0.402521	0.522484	0.265895	0.525961	0.575395	0.403359	0.678603	0.000388715	0.639668	0.818136	0.00400131	0.443178	0.0508624	cg05475702	61753406	CCCAAATTTCCAAATTTCTAAAACCCCTCTTCCAACCTAACAAACATAAC	NA		II			CCAGCTACAGGCCCAGGTTTCCAAGTTTCTGGAGCCCCTCTTCCAGCCTGGCAAGCATGG[CG]TGTTGTAGGGGAAGGACATGAAGCCTACAGGCAGCAGAACCTGTCTGGGTATGTTCTCTA
43	cg26355737	TFDP1	13	114292172	①prostate cancer Wang D, Sun SQ, Yu YH, Wu WZ, Yang SL, Tan JM. Int J Oncol. 2014	TFDP1	gene body	CGI Shore	0.881529	0.832987	0.0485415	1.78888e-18	0.734299	0.376338	0.32258	0.225936	0.162749	0.180424	0.0709521	0.000940095	2.42876e-05	0.665637	0.00141858	0.0782541	0.0304222	0.0393021	0.433229	cg26516287	17665451	TCTCCAATTCCAAAAAACTCTTTAAACAACAATAACACTTCAAAACCATC	NA		II			CACTCCTCTTCTAAAAAGATACACAGGCCGCCTTTCTCGGCAGTGAGGAGATCTAAACCT[CG]ATGGTTTTGAAGTGTCACTGCTGCTTAAAGAGTCTTTTGGAATTGGAGAGCAAGTCTATT
44	cg22345911	CSNK1D	17	80231263	なし（グリコーゲン合成などに関与）	#N/A	Promoter	CGI	0.0383622	0.076325	-0.0379628	2.08727e-18	0.04961	0.339732	0.680384	0.476026	0.423882	0.657058	0.66463	0.0551093	0.0999572	0.158735	0.103396	0.712825	0.00269902	0.0365139	0.0234181	cg01906879	40630489	ACCAAAACTAAACRAAATCAACTTAAAACCCACCTCCTAAAATAACCTCC	NA		II			TGGCACCTGGAGGCCGCAGGGACCTGCCCTTTCCTCCCCTTAACGGTTTTTTCCTGCTGG[CG]GAGGTCATTCTAGGAGGTGGGTCCCAAGCTGACCTCGCTCAGCCTTGGCCTTCCTCACCC
45	cg12614789		15	76638473		#N/A	intergenic	CGI	0.143498	0.18485	-0.0413516	2.38193e-18	0.628776	0.0748625	0.128338	0.129506	0.139878	0.117182	0.0991616	1.38813e-05	0.0312818	0.650145	0.398599	0.714687	0.00729937	0.380129	0.00132532	cg10739556	37802485	AAATTAACCAAATTACAAATTACAAAACTACTACCACAACACCAAAAACA	14675367	AAATTAACCAAATTACGAATTACAAAACTACTACCGCGACGCCGAAAACG	I	A	Red	AGAGGACGCAGGAAATTAGCCAGGTTGCGAGTTGCAAAGCTGCTGCCGCGGCGCCGGGAA[CG]GAGCGCGCCCAATCTCCAGCGGGAGCCGCCAGGCCTGGCCTGGCCGGGGCTTCCCTTCGC
46	cg25742246		1	214153460		#N/A	intergenic	CGI	0.108982	0.165181	-0.0561991	2.57371e-18	0.560101	0.28421	0.444953	0.363721	0.180227	0.235516	0.224385	0.000520704	0.33445	0.00241172	0.125925	0.0101858	0.837801	0.00195208	0.0169695	cg12006399	49610500	AACACCTTTATTCCTCAAAAATACTCTACACCTACACCCAAATATCRTCC	NA		II			GGGCAGGCCCTGGCACCTTTGTTCCTCAGAGATGCTCTGCACCTGCACCCAGGTGTCGTC[CG]CGGGCAGGGGCATGGGCATGCTGACGGTGGTCCTGGTGGTGTCACTGATGATGCTGAGCG
47	cg26516287	SCIN	7	12629275	①neuroblastoma Tong CW, Wang JL, Jiang MS, Hsu CH, Chang WT, Huang AM. Gene. 2013	#N/A	Promoter	Others	0.726634	0.769947	-0.0433132	2.63664e-18	0.0196189	0.982118	0.776997	0.978138	0.629845	0.613393	0.89592	0.317479	0.695661	0.0673898	0.435546	0.607967	0.00281593	0.749723	0.0145663	cg12611723	18692308	TCCCAAAAATCCRACTAAATTTAAACCRCRAATAAACTTCTCCAAAATAC	NA		II			GCCGGTGCGGTTCCCAGAAGTCCGGCTGGGTTTGGGCCGCGGGTGGGCTTCTCCAGGATG[CG]CTCCCTTCTGGCCTCTTCCCGGTAGGACTCCGAGCCCCTCACCCGCACCCGCGATGGGGC
48	cg07628841	CCDC121	2	27851430	autism spectrum disorder (ASD) Silva IM, Rosenfeld J, Antoniuk SA, Raskin S, Sotomaior VS. Gene. 2014	#N/A	Promoter	Others	0.414629	0.48103	-0.0664019	5.98101e-18	0.730983	0.0256578	0.0181518	0.0263624	0.0246595	0.0458497	0.0204397	0.852101	0.65088	0.0183109	0.00216422	0.567113	0.708442	0.378228	0.00538181	cg07816873	15786504	ACAATAATAACAACAACAACAATACCTAAACAACAACAACAACAATAACA	15779381	ACGATAATAACGACGACGACGATACCTAAACGACAACAACAACAATAACG	I	A	Red	GCGGCGGCGGCGGCGGTAGTGGCGGCGGCGGCGGTGCCTGGGCGGCAGCAGCAGCAGTAG[CG]GCAGCCCTGAGGACGGTGAGACGGCCGCGGCGGCGGCGACAGCGCGGAAGTCGCGCGGGA
49	cg05475702	FAM41C	1	812248	なし	あり	Promoter	Others	0.663516	0.715002	-0.0514859	7.42563e-18	0.960294	0.783305	0.686475	0.759146	0.79456	0.789533	0.950071	3.87411e-05	0.0878678	0.571708	0.805989	0.151494	0.158029	0.494948	0.396717	cg01882150	56771427	CTATCCCTAAAAAAACAAACTAAAATATAAAAACRATACCCTACTAACCC	NA		II			GGCGCGGCTTCCGCAGTGCCGAGCGTTTTGCAGCCTGGGAGACCCGGGCTTCTCTCCCCG[CG]GGTCAGCAGGGCACCGCCTCCACACCCCAGCCTGCCCTCCTAGGGACAGGTGCGACGAAC
50	cg07816873	ERC1	12	1100472	なし	#N/A	Promoter	CGI	0.197179	0.253877	-0.0566982	8.10306e-18	0.283279	0.467559	0.406021	0.491716	0.572233	0.390871	0.490556	0.464526	0.809655	0.0895494	0.0193772	0.458283	0.222873	0.199847	0.0406289	cg22345911	59766324	AATTCAAACCCAAAAAACAACCAAAAAAACAAAAACAAATCAAACCACCA	54785460	AATTCAAACCCAAAAAACGACCGAAAAAACAAAAACGAATCGAACCGCCG	I	C	Grn	AGCCGCTGCCGATCTTCCGGCCCAGCCGGTACCTGTTCCCGACTCTCAGCTCCATGGCGG[CG]GCGGCCCGATTCGCTCCTGCCCTCCCGGCCGCTTCCTGGGTCTGAACTCTGGGAGGCGGC
51	cg02625623		13	23493069		#N/A	intergenic	CGI Shelf	0.882761	0.846597	0.0361633	1.11429e-17	0.450865	0.23161	0.256521	0.214438	0.0815328	0.0931177	0.0470363	0.00047016	0.000189824	0.189439	0.247709	0.0157449	0.223201	0.211842	0.368522	cg25742246	50723503	AACAAAAAACTAAATCTAACAAAAACTCCAACCCAACAAAAACCAACACA	21683449	AACGAAAAACTAAATCTAACAAAAACTCCAACCCGACGAAAACCGACGCG	I	T	Red	CAGCCAACCCGGGATTAGCGAGCCAGCCGCTTCAAAAGTCTAGGCGAGAGGAAGCCGAGA[CG]CGTCGGCCTTCGCCGGGCTGGAGCCCCTGCCAGATTTAGCCTCCCGCCTGGCCTTTTCTC
52	cg21784396	PRRT4	7	127991421	心疾患？	#N/A	gene body	CGI	0.369102	0.46349	-0.0943884	1.40281e-17	0.386932	0.759879	0.626249	0.896837	0.772059	0.740361	0.842487	0.843992	0.0311883	0.219577	0.472689	0.0981609	0.19812	0.419817	0.30798	cg03687700	44759480	TTACCTTAAAAATTAAATACCCAATAAATATACRTCRAACAAAACTACAC	NA		II			GGCGCATTTCTTTGCCTTGAAAATTGAGTACCCAATAAATGTGCGTCGAGCAGAACTACA[CG]AGATGGAGAACAGGGGTTTAGGGGTATGGGGGAGAGTCAGCAATTACTGGTGTCCTCCCT
53	cg03608000	ZNF69	19	11998623		#N/A	Promoter	CGI Shore	0.038568	0.0561375	-0.0175695	1.73093e-17	0.653243	0.111873	0.174309	0.131967	0.152599	0.0982978	0.0438827	0.687359	0.000538098	0.11358	0.313452	0.589019	0.0367702	0.67686	0.631596	cg12614789	25679483	AAAACTTTCCAAAACRTAACAAAAAACCCTAAAAAAAATATCCCAAAAAC	NA		II			TATCGAGACTCAAGACTTTCCAGAACGTGGCAAAGAGCCCTGGAAGAAATGTCCCAGGAA[CG]CCGCGGTCAGGACCGAGGCTCCCCGGGGCCAGGTTCAGGGTTCGAGGTCCCAGCCTCGCA
54	cg03687700	FKBP1B	2	24271844	なし	#N/A	Promoter	CGI Shore	0.222424	0.329368	-0.106943	1.7952e-17	0.196487	0.968727	0.87662	0.975572	0.924703	0.566755	0.700381	0.375347	0.626854	0.0130144	0.0108093	0.769461	0.0319813	0.0195472	0.549744	cg16383222	16642453	ACCCCTAACACAAACCTAAATCTTAAAAAACAAAAACACAAACACACCCC	NA		II			CTGTGGCGCCGGCGCGGCACCCACGCTCCACGAGCCAGTGGCGGCCGCCGACCCCTACGG[CG]GGGTGTGCCTGTGTCTCTGTCCCCCAAGACTCAGGCTTGTGTTAGGGGCTCTCGCCCCCT
55	cg08615596		12	68758840		#N/A	intergenic	Others	0.09047	0.124302	-0.0338316	3.80087e-17	0.703635	0.0996511	0.204569	0.187014	0.446106	0.806823	0.565971	0.6834	0.0379467	0.300488	0.252296	0.0472041	0.17415	0.87911	0.792904	cg13180105	48663490	TCTAACCTTTTTTATATTTCTACTCCAACCTTTAATTCCTCTCTTTCCCC	NA		II			AAACATCTACTTCTAGCCTTTTTTGTGTTTCTGCTCCAGCCTTTGGTTCCTCTCTTTCCC[CG]GCTGCCCGCTCTCACAATGCTGCTTCCTTGCCTTTTGCCTCATATTGTCAGATAGCTAGT
56	cg06877024		6	28743586	①hepatocellular carcinoma Malz M, Bovet M, Samarin J, Rabenhorst U, Sticht C, Bissinger M, Roessler S, Bermejo JL, Renner M, Calvisi DF, Singer S, Ganzinger M, Weber A, Gretz N, Zörnig M, Schirmacher P, Breuhahn K. Hepatology. 2014 ②lung cancer Barh D, Jain N, Tiwari S, Field JK, Padin-Iruegas E, Ruibal A, López R, Herranz M, Bhattacharya A, Juneja L, Viero C, Silva A, Miyoshi A, Kumar A, Blum K,…	あり	intergenic	Others	0.318769	0.279188	0.039581	5.01999e-17	0.138656	0.69699	0.537791	0.40947	0.649752	0.416881	0.390129	0.648118	0.214026	0.00196693	0.108616	0.391064	0.00605394	0.230255	0.204006	cg26355737	54685379	CCCTTTTCAAAAATAACTCAAAAAACTATTAAAAACRTATTCATCACRAC	NA		II			TTATTTTCTTTCCCTTTTCAGAAATGGCTCAGGGAACTGTTGGAGGCGTGTTCATCACGA[CG]GCAGGTTCCACGTCTAACGGCACAAGGTTCTCTGCCAGGTGACAGTCGTTGAGGGTGTGG
57	cg16383222	CYHR1	8	145688536		#N/A	gene body	CGI	0.120984	0.148733	-0.0277487	5.85772e-17	0.940285	0.0489603	0.0525432	0.0836507	0.181816	0.165567	0.129693	0.187577	0.0362582	0.38857	0.995194	0.688568	0.578659	0.0200326	0.39859	cg06877024	37759309	AAAAACTCAAAAATTAAATTTTATAAACACACACACACRATAATCRATCC	NA		II			GGTCAGAAGCTGAGGACTCAGAGGTTGAATTTTGTGGGCACACACACACGGTAGTCGATC[CG]CTGTCCTCCGGAAGACGGTCGCCTTTCGGGGACCTGGAAAATTTTTTTTCAGGTGGCTCC
58	cg12611527		2	157257110	なし	#N/A	intergenic	CGI	0.0569612	0.0790095	-0.0220483	9.41639e-17	0.39963	0.347666	0.371782	0.509743	0.637328	0.560913	0.429091	0.349083	0.29729	0.2945	0.193411	0.754314	0.227065	0.379791	0.598433	cg21784396	14696325	AAACCAAACACAAACAAAACCTCACTACAAAAAACCTCCTCAATACTACA	23726504	AAACCAAACGCAAACAAAACCTCGCTACAAAAAACCTCCTCGATACTACG	I	T	Red	GGGCCCTGGAAGAGGCCAGGCGCAAGCAGGGCCTCGCTGCAGAGGGCCTCCTCGATGCTG[CG]TCGCAGGTTGATTGGGGAGGGCGGGCGGAAGTCCACGGTGTAATCGCTGCAGGGAGAGGA
59	cg01906879	GBE1	3	81811016		#N/A	Promoter	CGI Shore	0.0577159	0.0727227	-0.0150068	1.09991e-16	0.0171375	0.629145	0.643198	0.529323	0.55867	0.778318	0.798913	0.755929	0.22152	0.282797	0.873188	0.399481	0.0152783	0.060131	0.857699	cg02625623	44731306	TATTAATTAATATTATAACACCTTCCTCTCAAAAACAAACATTCTTAAAC	NA		II			GTTATAAAGTTTAAAAGGTGGTTTTAATATGAATAGCAAATTCTGGTATATTGTGACTAA[CG]CTTAAGAATGCCTGTCTTTGAGAGGAAGGTGTTATAATATTAATCAACAGTGCCAAATAC
60	cg04874129	SLC6A2	16	55690873		#N/A	Promoter	CGI	0.176234	0.256318	-0.0800843	1.43563e-16	0.303898	0.19977	0.24506	0.255325	0.0943675	0.239877	0.169775	0.589047	0.469166	0.489641	0.117571	0.75877	0.76304	0.167867	0.00142904	cg17077610	50801312	RTTCTTTATATTCCRCAATCCAACCTAAAAAACATATACTACACCTCTAC	NA		II			GGCTCAGAGTCGTTCTTTGTATTCCGCAGTCCAACCTGGAAAGCATATGCTGCACCTCTG[CG]CCGGTTAAAATCACCCCCAGACAGATTCGAGCTGCCGCCTCTTCGCCTTTCATTCTGTCG
61	cg13180105		13	19968841	なし	#N/A	intergenic	CGI Shelf	0.870793	0.789267	0.0815262	2.55695e-16	0.276963	0.287578	0.40531	0.485411	0.808377	0.516622	0.535	0.691642	0.473266	0.471765	0.0589749	0.394292	0.00109292	0.511337	0.0706554	cg03608000	33732364	AACATTATAACRAATCCCTACCCACTATTCCTCCAAACACTAAAAAAATC	NA		II			ATCCAATCAGAGGCATTGTGGCGGGTCCCTGCCCACTGTTCCTCCAGACACTGAGGGGGT[CG]CATTCCTTACCTCACCTTTGTCCCTGCGCGGGCTGCGGCTGGGATCCGGTCTTTCCAGCC
62	cg12006399		15	84954185	なし	#N/A	intergenic	Others	0.6889	0.737748	-0.0488477	3.4913e-16	0.0647198	0.0417874	0.0636583	0.131389	0.343285	0.307248	0.388202	1.2056e-05	0.000706019	0.793239	0.00257032	0.000211629	0.353228	0.296856	2.18052e-09	cg06644124	33782355	AAAAACAACATTATTTTTATTAACTAAAAACAACAACAACTACAACAACA	53663304	AAAAACGACGTTATTTTTATTAACTAAAAACGACGACGACTACGACGACG	I	A	Red	CTCTTCCCCAGGCCTCGCCCTCTCCCTCCTGGACCCACCGGCAATACTTACGGGTCCCGC[CG]CCGCCGCAGCCGCCGTCGCCTCCAGTTAATAAAAATAACGCCGTCCTCTCCACAATGGAA
63	cg12611723	NPDC1	9	139940867	①Alzheimer's Disease Goh LK, et al. J Alzheimers Dis. 2014	#N/A	Promoter	CGI	0.0547927	0.0712695	-0.0164769	3.66465e-16	0.988913	0.417506	0.548199	0.765668	0.671965	0.892381	0.996087	0.199504	0.0265293	0.101467	0.142193	0.0412022	4.03906e-05	0.516791	0.00928143	cg12266551	23620338	AAACCAAAACCAAAACCAAATACAAATTTACTAAAACTAAATCAAAAACA	28740366	AAACCGAAACCGAAACCGAATACGAATTTACTAAAACTAAATCGAAAACG	I	C	Grn	CGCCGCCAGTGAGAACCGGGGCCGGAGCCGGGTGCGGATTTGCTGGGGCTGAGTCGGGGG[CG]CGCGGGCCCTGACCTCTGCCCTCTGACCTCTCCCCTAGCAGGCGACCATGGGGAACGTGT
64	cg26213873	CTTNBP2NL	1	112939056		#N/A	Promoter	CGI	0.0679255	0.0873105	-0.0193849	3.45307e-15	0.722858	0.324391	0.370465	0.309595	0.262743	0.142231	0.158281	0.0429788	0.0191037	0.266954	0.119783	0.117144	0.0320866	0.446829	0.116509	cg08615596	48732471	RATATACTATAAAACTACAACAAAACAACATCCRTCTATTAATCTACRAC	NA		II			CTCAGTATTGTCGATTTCCACATCCACAGCCTAACAACGTGGTGCAATCGCCCTTTGCGA[CG]CCGCAGACCAACAGACGGATGCTGCCCTGCTGCAGTTTCACAGCACACCGGGTCTTTCCG
65	cg17077610		10	22766143	①depressive disorder Kim YK, Hwang JA, Lee HJ, Yoon HK, Ko YH, Lee BH, Jung HY, Hahn SW, Na KS. J Affect Disord. 2014 ② panic disorder Bayles R, Baker EK, Jowett JB, Barton D, Esler M, El-Osta A, Lambert G. PLoS One. 2013 など	#N/A	intergenic	CGI	0.291619	0.336081	-0.0444626	4.30951e-15	0.194566	0.462838	0.370349	0.465188	0.723033	0.974915	0.893008	0.499093	0.000313743	0.0121601	0.998131	0.0101569	0.148042	0.950867	0.43795	cg04874129	33661355	CAATAAACCTAACCAACRTATAACRCTTCCCCTACCTCTACTACAAAAAC	NA		II			AGTCGGCTTCGCAGTGGACCTGGCCAACGTGTGGCGCTTCCCCTACCTCTGCTACAAGAA[CG]GCGGCGGTGAGCGTGGGGTCGGGCTGGGAATTTGAATCTGGGAGGTCCACTGTCTGCAGC
66	cg12780322	SRP72	4	57334163		#N/A	gene body	CGI	0.0678227	0.0886191	-0.0207964	5.08442e-15	0.193974	0.0188864	0.0362824	0.0335647	0.0233956	0.0314647	0.0583239	0.870153	0.645977	0.134156	0.403483	0.417477	0.134034	0.00627715	0.847264	cg12611527	35742338	TTCTTTTCCCATACCCACCCTAAATTATTTCCACTATACATTCAAACCTC	NA		II			AGTGCTCTGGAGTGAGGCTTCATTGGTCCCAGGTGAGCGTTTCGTTGCCAGCTCGTTGCG[CG]AGGTCTGAATGCACAGTGGAAACAACTTAGGGTGGGTATGGGAAAAGAAGAAACATATTT
67	cg22794378	ZC3H14	14	89029563	なし	#N/A	Promoter	CGI	0.0224384	0.044562	-0.0221237	6.39608e-15	0.316013	0.218761	0.293427	0.418213	0.5921	0.860177	0.891464	0.00327776	0.000896909	0.00144874	0.636374	0.062645	3.60575e-05	0.605718	0.948711	cg16169375	61707449	TAAACATCCRAACRTCAAATCCAAAAAAAATATATTCCCRAAAAAATCCC	NA		II			AGAGCCCGGCTGCTGAGTCCACACCTGTGGAATGGGGACGACGAACTGGGAGGATCCAGC[CG]GGACCCTTTCGGGAACACACCCTTCCTGGACTTGACGTTCGGATGCCTAACACGCACCTT
68	cg23758485	SMPD3	16	68482202	①ovarian cancer Xia Y, Chang T, Wang Y, Liu Y, Li W, Li M, Fan HY. PLoS One. 2014	#N/A	Promoter	CGI	0.0402694	0.072628	-0.0323586	8.92035e-15	0.0148654	0.94998	0.922632	0.696191	0.276906	0.489466	0.574959	0.0950306	0.00535069	0.708273	0.610127	0.545692	6.91493e-05	0.426459	0.365251	cg25697152	38631451	TCATCTAAAATATATAATAAATCCAAATACTATAAAAATCAAAATCAACC	NA		II			TGGCAGTATACACCGAGGCCTCCCCAGCTAAACTCTGAGCTCTTTGAGGGCAGGTGCTGA[CG]GCTGATCCTGATCTTCACAGTATCTGGACTCATCACACATCTTAGATGAATATTCATTGA
69	cg12266551	TOMM40	19	45394624	なし	#N/A	Promoter	CGI	0.0137631	0.0237902	-0.0100272	1.37059e-14	0.685377	0.00138334	0.00216053	0.0016631	0.000883716	0.00303114	0.0151245	0.00016842	0.360555	9.84572e-05	3.23558e-08	0.694481	0.433706	0.000129581	0.00995975	cg10546176	62660472	AACCTTAATATAAAAAACAAAACCTCAACAAAACAAAAAACAAAACCACA	15685313	AACCTTAATATAAAAAACGAAACCTCGACGAAACGAAAAACGAAACCGCG	I	C	Grn	CACACTGACCGCCATCTGTGCCCCTCACAATGACACCAGCGTGGCCCTGCCTCCCTTCCG[CG]CGGCCCCGCCTCTCGCCCCGCCGAGGCCCCGCCTCTCACACCAAGGTCCCGCCTTCCTCC
70	cg21535947	NUPL1	13	25875133	multiple sclerosis Huynh JL et al. Nat Neurosci 2014	#N/A	Promoter	CGI	0.429345	0.528053	-0.0987085	1.43341e-14	0.927732	0.973647	0.940072	0.646068	0.539433	0.447957	0.424717	0.00342636	0.0122326	0.0762861	0.68405	0.0337181	0.0244665	0.558574	0.10146	cg21120539	67710319	ATACTAAACCAAAACCAAAACCAAAACAAAATCCAAAACAAAAACCAACA	47799361	ATACTAAACCGAAACCGAAACCGAAACGAAATCCAAAACGAAAACCGACG	I	C	Grn	CATGGCCCCGCGCCGGCTCCTGGGTCCCGCTCCGGATCCCGCTCCGAGTCCCAGATCCCG[CG]CCGGCTCCCGCTCTGGATCCCGCCCCGGCCTCGGCCTCGGCCCAGCACCCGGCCGACCCC
71	cg06644124	ZNF281	1	200379083	なし	#N/A	Promoter	CGI	0.32251	0.374755	-0.0522455	1.53853e-14	0.369355	0.783973	0.959343	0.73438	0.682972	0.924274	0.657378	0.0364434	0.336066	0.240501	0.666565	0.164557	0.00368878	0.450369	0.353261	cg26213873	28602301	AAACAAAAAATAACTATAAAAACCCTCRAAAAATAAAAAACCRCCTCCTC	NA		II			CGGCCTCTGGGCCCATCCCCTGAGGGGGCGGGGCCGTCTCCTCCACCTCCCGGTATTCCC[CG]AGGAGGCGGCTCCTCATCCTCCGAGGGTCCTCACAGCTACTTTTTGTCCCTCGTCGATTC
72	cg21120539	CTSZ	20	57582241	retinitis pigmentosa Xiang F, Yan M, Song G, Zheng F. Genetika. 2012	#N/A	Promoter	CGI	0.0533843	0.0939934	-0.0406091	1.91882e-14	0.760464	6.12778e-05	7.5185e-05	4.0321e-05	0.000277321	0.00316145	0.00136042	0.010092	0.00160721	0.829207	0.509054	0.0109587	0.570601	0.683829	0.000895948	cg05001908	16710473	CAACACTTACTTATAAATAAAACCATCAACACTAACAAAAAACTACTACA	26705424	CGACGCTTACTTATAAATAAAACCGTCGACGCTAACGAAAAACTACTACG	I	C	Grn	GGGTACGAGACCCGGCGCTTACTTGTAGGTGAGGCCGTCGGCGCTGGCGAAGAGCTGCTG[CG]CGGTGAGCCCATCCTCGGGCACGTAGCCGGTGCCGCCGCTGATCAGGTAGTCCGCCATGC
73	cg04190002	SHANK3	22	51113604	① Autism Spectrum Disorders Leblond CS, Nava C, Polge A, Gauthier J, Huguet G PLoS Genet. 2014 ②schizophrenia Föcking M, Lopez LM, English JA, Dicker P, Wolff A, Brindley E, Wynne K, Cagney G, Cotter DR. Mol Psychiatry. 2014	あり	gene body	CGI	0.287801	0.321198	-0.0333967	1.93033e-14	0.917226	0.115405	0.0726634	0.112224	0.162945	0.0689721	0.0900465	1.42525e-16	0.918894	0.00289085	0.2528	0.478384	0.0171649	0.0143565	0.000396046	cg04190002	51694336	AAATTAAACRAATACTCCTACAAAAACCRCTCCTCATCCAAAAACTTACC	NA		II			CCACAGCCTCCAGGACGCGCTCAACTATGGGCTTTTCCAGCCGCCCTCCCGGGGCCGCGC[CG]GCAAGTTCCTGGATGAGGAGCGGCTCCTGCAGGAGTACCCGCCCAACCTGGACACGCCCC
74	cg25697152	TEAD4	12	3067777		#N/A	Promoter	CGI Shore	0.123447	0.152957	-0.0295108	1.94017e-14	0.0740025	0.617951	0.831778	0.91315	0.473562	0.460292	0.511462	0.148167	0.654917	0.641275	0.00586937	0.0222655	0.400242	0.721041	0.011304	cg04637454	66745419	RAAATCATAAACACCAACRTCTCCAAACAAAAACCCAAAAACTACAACTC	NA		II			CCCTCCTAGGCGAGGTCATAAACACCAACGTCTCCAAGCAGAGGCCCAAGGACTGCAGCT[CG]GAGGAAAGGCCGCGCCCAGGCCTCGCTGCCAGAGCCAGAGCGGGGCGGGGGGACCCGGGC
75	cg16169375	C6orf108	6	43197328	①familial aplasia and myelodysplasia Kirwan M, Walne AJ, Plagnol V, Velangi M, Ho A, Hossain U, Vulliamy T, Dokal I. Am J Hum Genet. 2012	#N/A	Promoter	CGI	0.0498669	0.0840707	-0.0342037	2.07704e-14	0.471018	0.59505	0.635877	0.653931	0.521166	0.925667	0.729836	0.0719579	0.690484	0.072082	0.128152	0.774021	0.0145802	0.151374	0.015163	cg12780322	59732509	ACAATTTAAAATAAACTCCRAAAACTACRATCTCTTTAAAACCTTCCCTC	NA		II			GCCTGGGGTCCCTGGTTGCTTACAGCCACGTGTACTTCTCTTTTTACCCTCCGCGGGAAG[CG]AGGGAAGGTTTTAAAGAGACCGCAGCTCCCGGAGTCCATTTCAAACTGTTTTCTTATTTG
76	cg09971754	ANKRD11	16	89557657	①Cataract Liu Q, Wang KJ, Zhu SQ. Curr Eye Res. 2014	ANKRD11	Promoter	CGI	0.0758788	0.0246277	0.051251	2.11399e-14	0.868533	0.254757	0.305152	0.236942	0.509015	0.918655	0.452822	1.191e-08	0.610136	0.119821	0.59761	0.46961	0.293088	0.279729	0.952554	cg15081844	62623391	ACTCTACTACTTTCTAAACATAAAACCTTAAACAAATCATTACAACTCTC	NA		II			GTCTGCCCCCAGCTCTGCTACTTTCTGGACATAGAACCTTGGGCAAGTCATTGCAGCTCT[CG]GGGTCCTCCTCACATAAGAGGACAGTGGCCAACTGTAGGACATGTCATTTTAGAGCTGTG
77	cg03199192	C15orf29	15	34491893	①KBG syndrome Tunovic S, Barkovich J, Sherr EH, Slavotinek AM. Am J Med Genet A. 2014 Jul ② breast cancer Lim SP, Wong NC, Suetani RJ, Ho K, Ng JL, Neilsen PM, Gill PG, Kumar R, Callen DF. Eur J Cancer. 2012 Nov	あり	Promoter	Others	0.809105	0.873682	-0.064577	2.42735e-14	0.433498	0.583043	0.581258	0.49841	0.39397	0.599866	0.430424	0.0158802	0.706703	0.683106	0.0165725	0.806387	0.0788388	0.960864	0.90305	cg09971754	52663458	TACAATTCATAAACACTTAACCTCCTCAAACAACTCAAACTCTCAAAACA	32674433	TACGATTCGTAAACGCTTAACCTCCTCAAACGACTCAAACTCTCAAAACG	I	C	Grn	CGTCGAAGAGAACGGCCCTCGGGCGCGTCGCGGCCGCGGCTCCAGAGCCCCTGGGCCTCG[CG]CTCTGAGAGCCTGAGCCGCTTGAGGAGGCCAAGCGCCCACGAACCGCATTCCCTGCCTTG
78	cg10546176	DNAJC21	5	34929404		#N/A	Promoter	CGI	0.161821	0.215814	-0.0539928	2.66207e-14	0.0131313	0.429448	0.618979	0.60144	0.541576	0.178835	0.210668	1.03073e-08	0.188841	0.490149	8.13775e-05	0.00218995	0.00941784	0.0838458	0.675937	cg00937681	30780505	ACCAAAAATATTACRATTCCRAACACTTTACCTTTCTTCTAAAAAAAACC	NA		II			CGCCAAGGGGAAACATTCGTTGTTAATTACGTTGCTTCTTAATGATGAGCGTCTGCCGGG[CG]GCTCCTCTCAGAAGAAAGGCAAAGTGTTCGGAATCGCAACATTTCTGGCCCTGAGCTCTG
79	cg11065518	FASTKD2	2	207630263	①sessile serrated adenomas Gala MK, Mizukami Y, Le LP, Moriichi K, Austin T, Yamamoto M, Lauwers GY, Bardeesy N, Chung DC. Gastroenterology. 2014	#N/A	Promoter	CGI Shore	0.0485743	0.0708766	-0.0223023	5.09828e-14	0.497956	0.60822	0.583599	0.676538	0.64873	0.802683	0.782002	0.010594	0.0236694	8.66617e-06	0.0201713	0.0226005	0.0146881	0.00599635	0.0148416	cg05304393	38682411	CAACTAATAAAAATAACACAACTACTAACCAAATTCCTACACAAAAACCA	28748492	CGACTAATAAAAATAACGCGACTACTAACCAAATTCCTACGCGAAAACCG	I	A	Red	AGCCCCAGCTTCCGGCTGATGAAGATGGCGCGGCTGCTGGCCAGATTCCTGCGCGAGGGC[CG]GCTGGCAGTGCTGATGGAGGCGCAGTGTCGGCAGCAGACGCAGCCCGGCTTCATCCTGCT
80	cg01065780	MB	22	36019471	なし	#N/A	Promoter	Others	0.0710576	0.0923918	-0.0213343	6.5663e-14	0.731697	0.586217	0.764704	0.585194	0.524232	0.438263	0.390403	0.0380195	0.0551597	0.342155	0.125798	0.0568608	0.000122688	0.0782233	0.508523	cg22794378	51638317	TAAAACCCATACCAATCAAAAATAAAAAACCAAATCTCAACAAACAAACA	10601327	TAAAACCCGTACCGATCGAAAATAAAAAACCAAATCTCGACGAACGAACG	I	A	Red	GCAAGATCCGGGTGAGGCCCGTGCCGGTCGGGGGTGGGAAGCCAGGTCTCGGCGAGCGGG[CG]GTTGTCAGGAGTAACGGGGACTGTGGGCCCGGGTGGACGCCGCGGCCTGGCCTCCGCTGG
81	cg08154698	LASS4	19	8274065	colorectal cancer Tang J, Li Y, Lyon K, Camps J, Dalton S, Ried T, Zhao S. Oncogene. 2014	#N/A	Promoter	CGI Shore	0.0424806	0.0207641	0.0217165	8.04992e-14	0.0379436	0.791623	0.808956	0.731753	0.438133	0.499044	0.628037	0.998619	0.27862	0.585564	0.796053	0.37891	0.00295359	0.0523723	0.873682	cg21535947	39635363	AAACTTAACCACATCCCAAAAAATCCAACAAACCTAACCACTTCTAAACA	52656337	AAACTTAACCGCATCCCAAAAAATCCAACGAACCTAACCACTTCTAAACG	I	C	Grn	GACAGTATTTGTGGACTTGACCGCATCCCAGGAAATCCAGCGGGCCTGGCCACTTCTGGG[CG]CCAGGACCACAGCCGGCCACCCCACGGACGCCTGGGACGCTCTTCTGGGCCCCCTTCGGG
82	cg05304393	TELO2	16	1545405		#N/A	gene body	CGI Shore	0.897301	0.854394	0.0429065	1.44796e-13	0.00144486	0.720225	0.738938	0.94141	0.65362	0.65847	0.615507	0.0333994	0.988591	0.0535241	0.405924	0.278455	0.238881	0.0893487	0.0293697	cg27475169	64739492	CTTCCTCCTACCCTAAATCAAATACRAAAAACATAAATAAAACAACATCC	NA		II			GGGGGTGGATGGAAGATGTGGGGGAAGAGATTGAATCGGGGGAAGCAGCCCTGCTCCCGC[CG]GATGCTGTCTCACCCATGTCCTTCGCACCTGACCCAGGGCAGGAGGAAGGAGGCACAGCC
83	cg20689224	PZP	12	9323646	①hepatocellular carcinoma Revill K, Wang T, Lachenmayer A, Kojima K, Harrington A, Li J, Hoshida Y, Llovet JM, Powers S. Gastroenterology. 2013 ②non-small cell lung cancer Zhao Y, Zhou H, Ma K, Sun J, Feng X, Geng J, Gu J, Wang W, Zhang H, He Y, Guo S, Zhou X, Yu J, Lin Q. Oncol Lett. 2013 など癌	#N/A	gene body	Others	0.778228	0.734997	0.0432305	1.47567e-13	0.615276	0.795196	0.738979	0.510218	0.548132	0.582914	0.498512	0.000408037	0.858592	0.0753356	0.706267	0.754035	0.0625641	0.00704217	9.45704e-13	cg23758485	51709452	ATACTACTAAATTCACTTTTATTTTCTTAAAAAACAAACAAACCAAAACA	44717421	ATACTACTAAATTCGCTTTTATTTTCTTAAAAAACGAACGAACCGAAACG	I	T	Red	TCCGGGACCCGCGGTCCTGAGAGCAACGAGAACACGTCCCGTCAACTCCCCAGCCCCTCA[CG]CCTCGGTTCGCCCGCTCCCCAAGAAAACAAAAGCGAATTCAGCAGCACTGACCTCTGACG
84	cg05001908	IMPDH1	7	128045859	なし	#N/A	Promoter	CGI	0.274445	0.318793	-0.0443483	2.39616e-13	0.615406	0.697526	0.967544	0.926368	0.881039	0.946648	0.868312	0.750859	0.607334	0.0490176	0.663417	0.992515	0.114349	0.262185	0.666412	cg11574745	66802480	CTATTCTAACRCAAACTAAAAATTCTAAAAACCTTATAAAAAAATCAAAC	NA		II			TGAGCGAGCTTAGAGAGCCCGGGCAATGCTCCGAAAGCCTCTGACCTCAGTCTTCTCGTC[CG]TTTGACCTTCCTACAAGGCCTCTAGAATTCCCAGCCTGCGTCAGAATAGGAAGAAACTTC
85	cg05588508		3	120007636	なし	#N/A	intergenic	CGI Shelf	0.719738	0.643422	0.0763157	2.52276e-13	0.198037	0.00644187	0.00633227	0.0117438	0.0374919	0.0291286	0.0396595	0.493202	0.103752	0.114223	0.99943	0.612049	0.00272015	0.173527	0.552614	cg11565911	24744444	TAACTTCCAATATAATATTCRTTTCATCTCACCAAACTAACRTAACCTAC	NA		II			ACAAATCTTGCTGGCTTCCAGTATGGTATTCGTTTCATCTCACCAAACTGGCGTGGCCTG[CG]CTAGCTTCAGAGTCTCGACAAACTCCAATACAAGTAAGGTACACATTATTTTAGCAGTCT
86	cg09725915		2	70369583	なし	#N/A	intergenic	CGI	0.0300053	0.0468834	-0.0168781	2.55602e-13	0.404911	0.251649	0.510158	0.222547	0.138894	0.320518	0.239847	0.439384	0.64037	0.363365	0.0802473	0.0272569	0.412834	0.608386	0.492829	cg26921482	30718417	TCAACTTATTAAAAACAAAAACAAACAAACAAACAAACAAACACCAAACA	32679489	TCAACTTATTAAAAACGAAAACGAACGAACGAACGAACGAACGCCGAACG	I	C	Grn	GCCTGTGTCTGCTCAGCTTGTTGGGGGCGGGGGCGGGCGGGCGGGCGGGCGGGCGCCGGG[CG]CTGCCGGTCACGTGGGCTGGCTCGATCACGTGGGCGCGGCGGTCACGTGGCGCGCCGCTT
87	cg12067522	BCL2L10	15	52405000		#N/A	Promoter	CGI Shore	0.273034	0.332622	-0.0595873	2.71419e-13	0.467039	0.24334	0.122082	0.127446	0.0587903	0.127909	0.250852	0.278566	0.316346	0.910235	0.487076	0.0362204	0.13759	0.483412	0.296572	cg27645294	71657355	AACCCTAAAAATCTTAACCTTAAAACCCCCTCAAATCATCTCTATTATCA	20709346	AACCCTAAAAATCTTAACCTTAAAACCCCCTCGAATCGTCTCTATTATCG	I	A	Red	GAAGAGCAGTTTCCAGCAACCAACTCACACTCTTGAAACGCCTCCTCCTCCAGCGGGACC[CG]ACAACAGAGACGACCCGAGGGGGCCCTAAGGTCAAGACTTTTAGGGTCCCGCAATGGGTT
88	cg15344914		12	54567476	①Sotos syndrome Novara F, Stanzial F, Rossi E, Benedicenti F, Inzana F, Di Gregorio E, Brusco A, Graakjaer J, Fagerberg C, Belligni E, Silengo M, Zuffardi O, Ciccone R. Am J Med Genet A. 2014	あり	intergenic	Others	0.0987082	0.13262	-0.0339121	3.89637e-13	0.735966	0.366756	0.595608	0.509884	0.452908	0.647443	0.993428	0.100342	0.0103947	1.00352e-05	0.312341	0.555371	0.564557	0.92484	0.0954637	cg19731612	65715448	ACAACAATAACACAAAAAAACCATCTACCTAAATACCAAAAACTACAACA	34682306	ACGACGATAACACGAAAAAACCATCTACCTAAATACCGAAAACTACAACG	I	T	Red	GGCCCGCTCTGGGCGGCGGTGGCACGAGAGGGCCATCTGCCTGGGTGCCGAGAACTGCAG[CG]TCCGCGGTGCGAGGCGCGGCCCGTCCCGTCCCGGCCCCCAGCCCGGCGCGCACGCACATA
89	cg02908189	ZNF16	8	146176269	なし	#N/A	Promoter	CGI	0.0245418	0.0398611	-0.0153193	4.15027e-13	0.423494	0.251577	0.386391	0.349022	0.405343	0.19637	0.283893	0.447382	0.389745	0.793598	0.00987756	0.0435926	0.0634209	0.948201	0.834683	cg05928806	74711463	TACCRAAAAACTAAATCACTAAACCCCCAAACAAAAAACCCCTAAAAAAC	NA		II			CTGGGCCTGGCCCTGCCAGCGCGCACAGCTGCAGCAGCTCCGCGTCCCCGCGAGCGATGG[CG]CTCCCCAGGGGCTCCTTGTCTGGGGGCCCAGTGACCCAGCCTCCCGGCAGCAGCGGAGCC
90	cg17871437	BRD2	6	32940801	なし	#N/A	gene body	CGI	0.0191894	0.0494666	-0.0302772	6.28064e-13	0.403277	0.15793	0.268712	0.166292	0.136039	0.186271	0.0592746	0.00689473	0.396263	0.00751688	0.407731	0.226102	4.53721e-05	0.0286216	0.0047565	cg08154698	12678461	AAAAAAAACCTAATTACATCAAAAAAAACAAACACCTAAAAAACCCAACA	46766332	AAAAAAAACCTAATTACGTCGAAAAAAACAAACGCCTAAAAAACCCGACG	I	C	Grn	GGTCGGGGGCCAGGGAGAGGCCTAGTTGCGTCGAGGGGGGCAAGCGCCTGGAGGACCCGG[CG]CCCGCTCCAGGCCCTGCCCCTCCAAGTCCCCCGCCCCGCGCCAGGCCCCGCCTCTCCAGG
91	cg12204423	PHF17	4	129732568	なし	あり	Promoter	CGI	0.0811312	0.0459036	0.0352276	8.53239e-13	0.0792032	0.856968	0.813572	0.938706	0.641297	0.521715	0.458332	0.000193303	0.121774	0.035929	0.896964	0.818231	0.0651388	6.58072e-06	0.883706	cg03199192	37691332	CTTCCCTCTAATAAATTCRTAATCCAAAATTTATTCCTTCCRATATATCC	NA		II			GTCCAGAGTTTCTTCCCTCTGGTGGGTTCGTGGTCCAGAGTTTGTTCCTTCCGATGTGTC[CG]GAGTTTCTTCCTTCCGGTGGGTTCGTAGTCTGGCCGAATTCAAGAATGAAGCCGGAGGAC
92	cg11565911	TBC1D15	12	72233249		#N/A	Promoter	CGI Shore	0.190408	0.263137	-0.0727291	9.50044e-13	0.137589	0.135221	0.2929	0.121414	0.0868631	0.183704	0.155321	0.000193925	0.0196344	0.661561	0.0038856	0.283109	0.474787	0.0713554	0.00162178	cg13598010	12702473	AATAAACAAACACCAAAACCCTAAAAACCTCTAAAACCATAATCACAACA	47695481	AATAAACAAACGCCGAAACCCTAAAAACCTCTAAAACCGTAATCGCAACG	I	T	Red	GGCCTGTCCCGTGGCCGGGGCTCCCCGAGCAGCGCAGAGAGCGGGACTGCCCTTGGCCGA[CG]CTGCGATCACGGCCTCAGAGGCCTCCAGGGCTCCGGCGCTTGTCCACTTCTCTTTTTCAT
93	cg03253995	SNORA48	17	7477617		#N/A	Promoter	CGI Shore	0.449351	0.505409	-0.0560578	1.3947e-12	0.501361	0.422841	0.569737	0.544166	0.755325	0.178373	0.448759	0.317991	0.354838	0.417414	0.0390655	0.366923	0.616492	0.22691	0.491818	cg11557618	50651343	AAAATTATAATTTCAACCTAACAACTAAAACCAATCAACACCRAACACRC	NA		II			GAGGGGGTAAGTGTAGCAGGGAGGGGAACGTCGCCGGGGGGTCTTGGACCTCGGGTCTTC[CG]CGTGTCCGGTGTTGATTGGCTCCAGTTGTCAGGTTGAAACCACAACTCCTCCCCTAAGAG
94	cg06606198	DDX55	12	124086727		#N/A	Promoter	CGI	0.0227671	0.00720432	0.0155628	1.52348e-12	0.619813	0.139178	0.294894	0.259864	0.105517	0.935479	0.500737	0.206629	0.00106391	0.00267245	0.750426	0.234255	0.0712752	0.261808	0.206488	cg07033202	12756437	TCCCACACACACTATCATCAACATAAACCAAAAAAACAATAACATTAAAC	NA		II			CCTCCCCCTCAAACCAGGCCAGTTCTCTGCGGCTGGGCATGGCCCAGAAGCGTCACCTGA[CG]TTTAATGCTACTGTCCCTTTGGTCCATGTTGATGATAGTGTGTGTGGGATTGCCAGAGCC
95	cg06225979	ZNF396	18	32957337		#N/A	Promoter	CGI	0.0842212	0.112285	-0.0280642	1.60932e-12	0.595136	0.454491	0.536832	0.510932	0.542756	0.311864	0.611742	0.143268	0.103576	0.794227	0.243601	0.989671	0.969378	0.574844	0.0364782	cg21667367	23690338	TCAAATTAAAACCACAACTCCTCCCCTAAAAACTACAAAAATAAACCCAC	NA		II			GGCTCCAGTTGTCAGGTTGAAACCACAACTCCTCCCCTAAGAGCTGCAGAGGTGAGCCCA[CG]ACGTGCCGGCCCTAGGTGTTCTCATCGTTGGGTTGTCAGTGCAGCATGCTTCTGGAACTT
96	cg15081844	BFSP2	3	133117569		#N/A	Promoter	Others	0.790068	0.753952	0.0361161	1.97899e-12	0.959029	0.497708	0.865606	0.757842	0.943465	0.882322	0.919143	0.597409	0.151722	0.0429439	0.894728	0.790785	0.281561	0.302677	0.280745	cg11092486	40647302	AACACTTTCTACAAAACATTTTAAAACACATAAAAAATTTAAACCCTTTC	NA		II			TTTAACAATCCTTAAACAACAGCCTACAAATTCCTCCCCTTCGTTCCTTCCTCTCTACTG[CG]AAAGGGCCCAAACTTCCCATGTGCTTTAAAATGTTCTGTAGAAAGTGTTCCGTCCCCCTC
97	cg27475169		11	119190850	なし	#N/A	intergenic	CGI Shore	0.633567	0.675684	-0.0421178	2.04136e-12	0.862081	0.0173589	0.0144017	0.0234333	0.046487	0.0547591	0.0255974	0.617744	0.967719	0.0864643	0.510033	0.414301	0.77009	0.0862425	0.000130058	cg03253995	16655416	AAACCAACAAATCCAAAAACAATAACCCCRATAAAATAAAACCCRAAAAC	NA		II			ACTTATGCTTTAAACCAACAGATCCAGAGACAATGGCCCCGATGGGATGGAGCCCGAAGG[CG]TCATCGAGGTGAGACTGGAGAAATGGAATTCTGTCCTCCCCCATTACAACTTTCAGCCGT
98	cg06885641	MIER1	1	67390768		#N/A	Promoter	CGI	0.209711	0.249709	-0.0399976	2.11701e-12	0.857919	0.198607	0.344908	0.305511	0.175272	0.855942	0.558559	0.00397825	0.111426	0.00298945	0.670764	0.921581	0.319721	0.126534	0.00434157	cg11559198	63691401	AAACTACCTCTAAAATACRATTTCCCAAACTATATCTTTTCAACRAATAC	NA		II			GCTGGCCGCGGAGGCTGCCTCTGGGGTGCGGTTTCCCAGGCTGTGTCTTTTCAGCGGGTG[CG]CAGGTTCCCGCCCTCCCAGTGTCCCTTCCTGCGGTCTGGACGTGGGGGCCCGCGGACCCA
99	cg21667367		2	172974217	endometrial cancer Tsuruta T et al. Cancer Res.2011	#N/A	intergenic	CGI Shore	0.196295	0.242401	-0.046106	2.36523e-12	0.0798093	0.110271	0.434695	0.445037	0.509042	0.450508	0.505138	1.08929e-06	0.155051	0.000556592	0.0185409	0.692559	0.903625	0.128923	0.0500073	cg03569507	34624459	AAAAACCTTCCCTCTACACCATCAAAACTATTTTCATCCTAAATAATAAC	NA		II			AGTGGGAACTGTGTCCCTCATGGGTGGGGTCAGAGGTTACCTTGGCCAGCAGCCGGCGCC[CG]TCATTATCTAGGATGAAAACAGCCTTGATGGTGTAGAGGGAAGGTTCCTGCAACTGACAC
100	cg25198113		1	5743886	thrombasthenia Park KJ, Chung HS, Lee KO, Park IA, Kim SH, Kim HJ. Pediatr Blood Cancer. 2012	#N/A	intergenic	Others	0.396019	0.440485	-0.0444656	2.47499e-12	0.510555	0.161942	0.31772	0.426866	0.384518	0.702187	0.801457	0.571017	0.0110941	0.000171802	0.369661	0.0749713	0.219078	0.372118	0.618	cg14686645	66751384	TACRACTCRACRCCCTATACTATAATACAATATAACCTACAAAAAATAAC	NA		II			CTGGTAGAGGCTGGGCAGCCACAGGAAGGCCAGCACCGTGACCATGGCCCGCTGCCCGCG[CG]CCATCTCCTGCAGGTCACACTGCACCACAGTACAGGGCGCCGAGTCGCAGCTCTGAGGGG
101	cg19731612	NSD1	5	176559334	なし	NSD1	Promoter	CGI	0.697164	0.802089	-0.104925	2.52652e-12	0.170316	0.0215188	0.0224709	0.0369407	0.161643	0.0880706	0.143528	0.86028	0.0225332	0.0440266	0.718392	0.547427	0.0209099	0.606186	0.881981	cg04831505	46797346	ACCTTACTTATATTAAAATTTATCRAAACTCTAAAACTAACRCAAACCAC	NA		II			AAAACCAGGACAAATCTTGCTGGCTTCCAGTATGGTATTCGTTTCATCTCACCAAACTGG[CG]TGGCCTGCGCTAGCTTCAGAGTCTCGACAAACTCCAATACAAGTAAGGTACACATTATTT
102	cg17292758	PPFIA3	19	49636594	①schizophrenia Seo MS, Scarr E, Dean B. Schizophr Res. 2014 ②Alzheimer's disease Lake F. Expert Rev Proteomics. 2011	#N/A	gene body	CGI	0.323132	0.441433	-0.118301	2.5559e-12	0.0240543	0.372723	0.303779	0.406329	0.208196	0.22958	0.250604	0.131571	0.336792	0.0887	0.0544161	0.626189	0.218855	0.00298347	0.00430398	cg20689224	55654308	ACCCACATACAACTATTAAAAATAACTAAAAACCCTCATTAAAAAATCTC	NA		II			CCAAAAAGCAGCCAGGCTGCTTCTTTGAGAAGGTCCCTGATCCCATTCCTCCTGACTGGG[CG]AGACCTCCCAATGAGGGTCTCCAGCCACCTCCAACAGTTGCATGTGGGCTGGCAACAAGT
103	cg23001456	KIAA0664	17	2615074		#N/A	Promoter	CGI	0.0397651	0.0576368	-0.0178717	2.77652e-12	0.2973	0.330146	0.596257	0.736151	0.745386	0.817175	0.91207	8.96505e-11	0.130525	0.00225449	0.00116456	0.0780074	0.46561	0.318698	0.120465	cg21199072	51763313	TAACTACTTAAAAAATAACAACATACAACAACCCTCACAACCCTTACTCA	28795339	TAACTACTTAAAAAATAACAACGTACGACAACCCTCGCAACCCTTACTCG	I	C	Grn	TTACCTATCTCTTAACTACTTGAGAGGTGACAGCGTGCGGCAGCCCTCGCAGCCCTTGCT[CG]CTCTCAGTGCCTCCTCGGCCTCAGCGCCCACTCTGGCCGCGCTTGAGGAGCCCTTCAGCC
104	cg15899410	UBE2Q2	15	76136386		#N/A	Promoter	CGI	0.144153	0.0942486	0.0499046	2.82419e-12	0.199682	0.137995	0.126973	0.0976894	0.0636596	0.0342829	0.0393965	0.109149	0.0703601	0.932246	0.0450998	0.00959804	0.721556	0.716194	3.39822e-12	cg15344914	17694491	AATCTATAACTTAAAAAACAAATTTACAAAAAAAACAAACAACCCAAACA	20713390	AATCTATAACTTAAAAAACAAATTTACAAAAAAAACGAACAACCCGAACG	I	T	Red	TGGATTGCGGAGGAGCTGGGGGCCAGAGCGGCCGCCCGCCCCCGCCCCGCACGCTCCGCA[CG]CCCGGGCTGCTCGCCTCCTCTGCAAATCTGTTTTCCAAGTCACAGATTGCAGCACGCCCC
105	cg04831505	TBC1D15	12	72233240	breast cancer Yeung KT, Das S, Zhang J, Lomniczi A, Ojeda SR, Xu CF, Neubert TA, Samuels HH. Mol Cell Biol. 2011	#N/A	Promoter	CGI Shore	0.149794	0.211479	-0.0616848	3.4158e-12	0.691691	0.652472	0.569892	0.535439	0.831981	0.72787	0.750955	0.042148	0.289946	0.456369	0.058297	0.315785	0.313249	0.806023	0.00264013	cg11065518	53647400	AATCATTCTCCTTAATAAACTTTCTTCAAATAAATCCTTCAACTACAACC	NA		II			GCAGGGAAATTAGTCATTCTCCTTGGTAAACTTTCTTCAAGTAAGTCCTTCAGCTACAGC[CG]CGAACATATGCTTTTTGACCTTTGAGGGAATCCGTAAGATCTCGTGAGAAGCGCAGCTTC
106	cg22227586	GLUD1	10	88854610		#N/A	Promoter	CGI	0.0120249	0.0241141	-0.0120892	3.52133e-12	0.00143262	0.451967	0.466883	0.471408	0.854851	0.875939	0.976717	0.210982	0.0269293	0.738388	0.707899	0.00083279	0.616579	0.806085	2.03923e-05	cg09725915	65732492	ATAAAACTACACTACAAAAAAAATACTAACAAAACAAACACACAAACTCA	34664336	ATAAAACTACGCTACGAAAAAAATACTAACGAAACGAACGCGCGAACTCG	I	A	Red	GCCCAGGGTGCCGGGAAGTCGGGGACCGGCCAGCCGCCGACCGGCCGCACCCCTCCCCGC[CG]AGCTCGCGCGCCCGCCTCGTCAGCACCTTTCCCGCAGCGCAGCCCCACAGTGGTCACGAG
107	cg08906898	RBM39	20	34319899	①renal cell carcinoma Chen J, Ruan X, Wang S, Zhang B, Liu B, Sun Z, Liu Q. Tumour Biol. 2014	#N/A	gene body	Others	0.898057	0.854306	0.0437504	3.62436e-12	0.65886	0.0615881	0.0516467	0.119035	0.0909159	0.20863	0.117749	0.289074	0.23646	0.567823	0.57758	0.256553	6.85685e-05	0.865141	0.922189	cg12204423	51717509	CRTTTAAATAACAACCTCTCTCCCCTCCCACCRATAATAAATAACCTAAC	NA		II			ACTTCCGCGGGCGTTTAAATAGCAGCCTCTCTCCCCTCCCACCGGTAATAGGTGACCTGG[CG]GCCGAGGGCGGCGGGGGAGGGAACCGGGGGAGACTCGGGAGCGAGCCTCCGCGGCACGTG
108	cg25382764		7	26283764	Sclerosing epithelioid fibrosarcoma Stockman DL et al Hum Pathol 2014	#N/A	intergenic	Others	0.804406	0.740521	0.0638854	3.94705e-12	0.710275	0.893449	0.690183	0.952251	0.420944	0.989234	0.964731	0.258478	0.733295	0.11081	0.139032	0.977716	0.917395	0.253543	3.91774e-05	cg22902089	47789420	CCAAATCCTCTTTACRCCRAACTTCTTCAAATACTAAATAAACRATAAAC	NA		II			GGGGAGTCCCTGATGGCAGTGCTCCCAGGAGGGCGAGGTGGGCCTAGGGATGATGGGACG[CG]CCCACCGTCCACCCAGCACCTGAAGAAGCCCGGCGCAAAGAGGACCTGGGCGTCGGAGTG
109	cg05928806	PRRT4	7	127991614	なし	#N/A	gene body	CGI	0.210003	0.242327	-0.0323236	4.37343e-12	0.256418	0.976958	0.95728	0.789461	0.85379	0.425275	0.405435	1.99841e-05	0.00203107	0.171462	0.399068	0.000888123	0.00477151	0.147108	0.000894148	cg06225979	74743369	AACTTCCAATTCTAATAACAAATCAAAACAAAACCCAAAACACAAAAACA	49794300	AACTTCCGATTCTAATAACGAATCGAAACGAAACCCGAAACGCGAAAACG	I	T	Red	CAGCTGCGCAACAACTTCCGGTTCTGGTGGCGGGTCGGGGCGGGGCCCGGAACGCGGGGA[CG]TTGCCATGGAGAAGAGCCGCTGTGGCCGCGCACTTGGGACAGGGAAAGAGAACCGGGAGG
110	cg27645294		17	21795257		#N/A	intergenic	Others	0.822056	0.886185	-0.0641291	4.39115e-12	0.00029544	0.5056	0.955136	0.95991	0.771558	0.651275	0.932368	0.0686885	0.328238	0.0186325	0.993759	0.7935	0.0838888	0.0241798	0.464592	cg00025155	49731483	TAAATAAAAAATAAACACCTAAAAACACTCCTCATTTCCCAAACTAAACA	62649485	TAAATAAAAAATAAACGCCTAAAAACGCTCCTCATTTCCCAAACTAAACG	I	A	Red	CTCCTCACTTCCTAGATGGGAGGTGAGCGCCTAGAGGCGCTCCTCATTTCCCAGACTGGG[CG]GCTGGGCAGAAGGGCTCCTCACATCCCAGAGGATGGGCGGCCAGGCAGAGACTCTCCTCA
111	cg04720592	FAM46C	1	118165724	?? Myogloblin 数が多すぎる	#N/A	gene body	Others	0.64339	0.70019	-0.0567996	4.84892e-12	0.638556	0.107192	0.139455	0.155213	0.0941799	0.0731127	0.0767115	0.736121	0.0256467	0.786606	0.708162	0.216726	0.451862	0.122045	0.71588	cg01065780	68737403	CCACTAAATAACAATAAAACACCCRTTATCAACCCTAAAACAAAATCACC	NA		II			TTATTTTTGGATTGAGTCTGCCCAGGGTTTTGGCTTGCTGGAGGCAAAGGCAAAGACAGT[CG]GTGACCTTGCCCCAGGGCTGACAACGGGTGCCCTACTGCCATCTAGTGGCAACAAGGAAA
112	cg02989351	YWHAQ	2	9770584		#N/A	Promoter	CGI	0.176058	0.201809	-0.0257509	5.67485e-12	0.17953	0.266887	0.192166	0.257462	0.381348	0.277212	0.308341	0.0742153	0.979367	0.986627	0.425843	0.371637	0.00387314	0.527319	0.834697	cg14721981	22801372	TAAAAAAAATTAATTCTCACTCTCCTATCCTTCAAAACTCCTAATTCTTC	NA		II			AGGGAATACAGTGAAAAGAATTGGTTCTCACTCTCCTATCCTTCAAGGCTCCTAGTTCTT[CG]CCTCAGAGGAATTTGGTGTTACCTGTTTCTTTTGGAATGGCCTGTCCATCTAGAAGCATA
113	cg11574745	PPP1R3G	6	5087031	①non alcoholic fatty liver disease Kitamoto A et al . Endocr J.2014	#N/A	Promoter	CGI	0.569386	0.644996	-0.0756109	5.70484e-12	0.122828	0.399823	0.778049	0.679963	0.849994	0.800833	0.533974	0.0137652	8.98754e-05	0.00658341	0.000754934	0.288369	6.30535e-08	0.759906	0.243095	cg04829993	48740456	ACACCCCCTTCCTACCTATAAATAACCCCAAATATCACTTCAAAAAAAAC	NA		II			AGCTCCACTCCACACCCCCTTCCTGCCTATAAATAACCCCAAGTGTCACTTCAAAGAGGA[CG]GGGAGCGCGGCAGAGGGGCTCCCGGGCCGGCGGGCTGGGGCCGCCGGACCTGCTCACCAC
114	cg14721981		20	21381070	なし	#N/A	intergenic	CGI Shelf	0.715952	0.789905	-0.0739529	6.92076e-12	0.693495	0.405097	0.527003	0.464136	0.620445	0.607198	0.539152	0.192076	0.488747	0.236204	0.538652	0.939641	0.355884	0.620406	0.202761	cg08906898	47732417	TATAATTACATACTAAAAACTTCTATAACRACCTCTAAATCTTCRATCTC	NA		II			AAAATCATAACTATAGTTACATACTAAGGACTTCTGTAGCGGCCTCTAAATCTTCGATCT[CG]ACTTCTTGAGCGGCTCCGTCGCCTCTCTTTGCTTCTACTTCGCTTTCTTTCACGGCTTTT
115	cg03405128		4	77341841		#N/A	intergenic	CGI Shore	0.421077	0.496715	-0.0756376	7.64715e-12	0.385308	0.870219	0.867757	0.991046	0.793723	0.765361	0.73744	0.0117476	0.54288	0.153559	0.0191247	0.139943	0.297936	0.0566726	0.00345424	cg05588508	62727400	ACTCCTATATATTTCTTCACAATTACAACTATATTCCCTCTCAATACTCC	NA		II			CCAGGGGTGCTAAGTCGTGAACTACAGCCAGCACTCAAGGGGGAGAGGAACCCACACTTT[CG]GAGCACTGAGAGGGAACACAGCTGCAACTGTGAAGAAACATACAGGAGCAGGAGTCTACC
116	cg15175162	FBXL5	4	15657657	なし	#N/A	Promoter	CGI	0.585055	0.668507	-0.0834519	9.88432e-12	0.826697	0.0573222	0.043522	0.0269636	0.0271138	0.0536817	0.0422199	0.20009	0.776422	0.0163801	0.903166	0.653248	0.0954941	0.053036	0.0126591	cg09113420	51683432	CTAAACTCACATAAACCCCAAACTAAACCRTCTACTTAAATACTTCTAAC	NA		II			CATCTTACTAGATGTGAAACCTTGGGATGATGAGACAGATATGGCGAAATTAGAGGAGTG[CG]TCAGAAGCATTCAAGCAGACGGCTTAGTCTGGGGCTCATGTGAGTTTAGGCTTTGCCTTT
117	cg13598010		7	72838776		#N/A	Promoter	CGI	0.23806	0.29843	-0.0603698	1.20881e-11	0.0628245	0.438534	0.460134	0.551565	0.443535	0.406076	0.243818	0.00223432	0.0552527	0.709229	0.881299	0.275237	0.0239136	0.536407	0.147178	cg26297808	41765478	TTCAACAACTATCTAACCTAATACAAATCTTTACAAATATCACCCCACTC	NA		II			TTGATGGTGCTTTCAGCAGCTGTCTGGCCTGGTACAGGTCTTTACAAATGTCACCCCACT[CG]ATATAATCCTCCCATCATCCTCTTCCTCCTCCTTCCCCTCTTCCCTCCTCACCTCCTCCC
118	cg26921482	AMDHD2	16	2570283	①chronic myeloid leukemia Mascarenhas Cdo C, Ferreira da Cunha A, Brugnerotto AF, Gambero S, de Almeida MH, Carazzolle MF, Pagnano KB, Traina F, Costa FF, de Souza CA. Leuk Lymphoma. 2014 ②breast cancer Clements JA, Mercer FC, Paterno GD, Gillespie LL. PLoS One. 2012	#N/A	Promoter	CGI	0.316784	0.416096	-0.0993118	1.21213e-11	0.478935	0.0836761	0.0870469	0.111589	0.0491645	0.157321	0.262584	0.118503	0.0673485	1.72781e-10	1.12558e-05	0.957792	0.0221412	0.0383794	2.26124e-08	cg06885641	72683414	AACTTCTTCAAACAATAACAACAACAACAAAAATAACAACAACAACAACA	29679373	AACTTCTTCAAACGATAACGACAACAACGAAAATAACGACGACAACAACG	I	A	Red	GCGGATGGATGGGGCTTCTTCAGGCGGTGGCGGCAGCAGCGAAGGTGGCGGCGGCAGCAG[CG]GCAGCGGCTGTAAGTGCAGCCTCCACAAGCCATCTCTCCCCTTCTATTCCAGTTTGGGAT
119	cg08532057	NUPL1	13	25875436	gastric cancer Cen G, Ding HH, Liu B, Wu WD. Tumour Biol. 2014	#N/A	Promoter	CGI	0.307048	0.403073	-0.0960243	1.26528e-11	0.426858	0.189512	0.219452	0.125768	0.0621914	0.605792	0.436396	0.0203367	0.0178923	0.0019225	0.499762	0.22325	0.107529	0.784519	0.710915	cg15175162	65793321	CTTAAAATACATTTCCRCACCTAAATCCCCAAATACTATTTTTCCCCCAC	NA		II			GGTGCGAGGGGCGGGGCAGAGACCGCGAGAGAGAGTTCTCGTGAAATTCGGGAGACTCAA[CG]TGGGGGAAAAACAGTATCTGGGGATCCAGGTGCGGAAATGCACCTCAAGTGCAGGAACGC
120	cg00937681		4	77723304	squamous cell lung cancer Boelens MC, van den Berg A, Fehrmann RS, Geerlings M, de Jong WK, te Meerman GJ, Sietsma H, Timens W, Postma DS, Groen HJ. J Pathol. 2009	#N/A	intergenic	CGI	0.600069	0.661086	-0.0610174	1.39894e-11	0.0926338	0.607297	0.964292	0.813548	0.667768	0.670772	0.965284	0.0093273	0.376433	0.00401079	0.116187	0.844821	0.693501	0.705311	0.0116165	cg21195491	46608421	CRAATTTATAAAAAACCTCTCRACCCAAATTTCTAAAATAAACATTATCC	NA		II			TGGGAGATGCTGCTGTCCCAGAGGCGGCCCTCTCTGAGGATGGAGATGCCAGCTTGAACT[CG]GACAATGCCCACCTCAGAAACCTGGGCCGAGAGGCTCCCCACAAATTCGACAGATGGTAA
121	cg11557618		2	172974138	①ovarian cancer Lee YH, Kim JH, Zhou H, Kim BW, Wong DT. J Mol Med (Berl). 2012 ②breast caner など 役割（This gene functions in the protection of cells from Fas- or tumor necrosis factor type alpha-induced apoptosis. ）	#N/A	intergenic	CGI Shore	0.254288	0.298308	-0.04402	1.78673e-11	0.890043	0.228082	0.158008	0.260125	0.223502	0.506715	0.227796	5.35049e-06	0.547213	0.000384068	0.000376652	0.430993	0.0731677	0.0441466	0.182961	cg00934883	54762472	AAAAACCTCRACCTAACCTATCTCCTATTTTATCTCCCCTTAAATCCRAC	NA		II			ATGGTGAGCAGCAGAAAGAGAAGCCTTTTGGCTGGGTTCGGTTCCTCGACTGGCAGCTGG[CG]CCGGACCTAAGGGGAGACAAAACAGGAGACAGGTCAGGTCGAGGCCTCTGGAGTCGGGTC
122	cg16440561	SPEG	2	220312854	①acute lymphoblastic leukemia Seghatoleslam A, et al Arch Iran Med.2012 ②chronic kidney disease Pattaro C , et al. Nat Genet 2010 May	#N/A	gene body	CGI	0.239887	0.450953	-0.211067	1.83125e-11	0.00231821	0.985955	0.6642	0.990755	0.875408	0.753012	0.454713	0.32466	0.0194047	0.0151039	0.0922643	0.0144704	0.0493515	0.00181798	0.0205749	cg15899410	73798488	AATAAACCAAAAACCCCCAAACCAACCCCTAACAAAAAACCAAAAAAACA	23797418	AATAAACCAAAAACCCCCAAACCAACCCCTAACGAAAAACCGAAAAAACG	I	C	Grn	TTGCCCATCCCAGGCCGGGCTGGGACTGCGCGAGGCTTGGGTGGGAGGAGGCGGAGGGCG[CG]TCTTTCCGGCTTCTCGCCAGGGGCTGGCTTGGGGGCTTCTGGCCCATCTCGGTCCCCGTC
123	cg25910261	PTPRN2	7	157405965		PTPRN2	gene body	CGI	0.324196	0.205043	0.119153	2.2325e-11	0.696225	0.465663	0.66509	0.718889	0.617715	0.869921	0.729612	0.988076	0.0733315	0.075762	0.40315	0.879888	0.429226	0.259671	0.00555995	cg22953960	31634452	CATATACTTTCCAAATTAAACTACRAAATACAAAAAACRACTCTAAACCC	NA		II			TCTCCTGCCACTCAGCCCCCCTAGGTCGGGATCGTTTGGTTTCGGTGTCAGGAGGCTCCC[CG]GGCTCAGAGTCGTTCTTTGTATTCCGCAGTCCAACCTGGAAAGCATATGCTGCACCTCTG
124	cg11559198		2	232348794	①breast cancer de Groot JS, Pan X, Meeldijk J, van der Wall E, van Diest PJ, Moelans CB. Cell Oncol (Dordr). 2014 ②alcoholism Easton AC, Rotter A, Lourdusamy A, Desrivières S, Fernández-Medarde A, Biermann T, Fernandes C, Santos E, Kornhuber J, Schumann G, Müller CP. Psychopharmacology (Berl). 2014 ③prostate cancer Mahapatra S, Klee EW, Young CY, Sun Z, Jimenez RE, Klee GG, Tindall DJ, Donkena KV…	#N/A	intergenic	CGI	0.508331	0.595431	-0.0871003	2.26297e-11	0.386161	0.060751	0.122679	0.156169	0.119701	0.129044	0.165758	0.103292	0.80399	0.0887844	0.258955	0.85321	0.321072	0.902874	0.0904351	cg17330048	48702307	AACTAATTAAAAATAACCAACAAAAAATATCTATCCRACTTAAAAACCCC	NA		II			CTGGCGCGTGTAGATTTCTTTGCCTGCAGATGTTTGACCACTGGTTGGGCTGGGAACAAG[CG]GGGCTCCCAAGCCGGACAGACACTTTCTGTTGGTCATTTTCAATCAGTCTTTGTGATTTC
125	cg11092486		6	5087604	なし	#N/A	intergenic	CGI Shore	0.531414	0.647319	-0.115905	2.33259e-11	0.0928304	0.413069	0.36964	0.357105	0.337175	0.220101	0.297102	0.102085	0.391833	0.0428074	0.0909828	0.05734	0.0385408	0.0461937	0.0555641	cg23001456	40608462	AAACACAAAAATAAAACAAAAAAACAACAACAAAATCAAAAACCACAACA	18734366	GAACGCGAAAATAAAACAAAAAAACGACGACGAAATCAAAAACCACGACG	I	C	Grn	AAGTGCCCTGCGCGCCGCGGCTGCTGAGGGAAGGACGGAGTCACCGGCCCACGTGGTGCG[CG]CCGTGGCCTTTGACCCCGCCGCCGTTTCCCTGCCCCACCCTCGCGCCCGGCCCAGCCCAC
126	cg16374663	LTK	15	41805031		#N/A	gene body	CGI	0.170064	0.232549	-0.0624846	2.6467e-11	0.489364	0.0783871	0.0741572	0.102739	0.0588561	0.0757867	0.0454761	0.121973	0.607709	0.462022	0.027471	0.58325	0.0151533	0.405522	0.0174013	cg01603290	14697306	AAACAAACTAACAAACCRACRAAAAAATCTTCCCAACRAAAACTTAAAAC	NA		II			CCGCCAGGCAGGGACAGACTGACAGACCGACGGAAAGGTCTTCCCAGCGAAGACTTGGAA[CG]CCCCAGGGGGTGGGGGAGGCTGCACCGCCTCTTCAGTAATTGGTTTGGAGACAATTGGCC
127	cg09113420	EEF1B2	2	207027298	サーカディアンリズムに関連 ①bipolar disorder? Rybakowski JK, Dmitrzak-Weglarz M, Dembinska-Krajewska D, Hauser J, Akiskal KK, Akiskal HH. J Affect Disord. 2014	#N/A	gene body	CGI Shelf	0.528334	0.551678	-0.0233441	2.65586e-11	0.0688525	0.00774691	0.00761422	0.00406606	0.00140939	0.018132	0.00596694	0.890361	0.499095	0.102188	0.952902	0.623704	0.268689	9.31136e-05	0.456085	cg10059324	49718451	AAAACTCTCCTAACTCCTAAAACATCACAAAAAACACTCAAAAAAATCTC	NA		II			AATTTGCTAGGCAGGACAAATAGTGTGTAGTCTAGGCCTGTTTTTCCTCTGCTACAAAGG[CG]AGACCTTCCTGAGTGCTCCTTGTGATGCCTCAGGAGTTAGGAGAGTCTCTAGTCTGGCGG
128	cg18923051	MEX3A	1	156053080	①myelodysplastic syndrome (MDS) ②acute myeloid leukemia (AML) Lainey E, Wolfromm A, Marie N, Enot D, Scoazec M, Bouteloup C, Leroy C, Micol JB, De Botton S, Galluzzi L, Fenaux P, Kroemer G. Oncogene. 2013 Sep	#N/A	Promoter	CGI Shore	0.32911	0.349356	-0.0202459	2.69037e-11	0.121574	0.350406	0.680042	0.450669	0.328787	0.400841	0.493197	0.231962	0.461948	0.430729	0.00853257	0.473327	0.13884	0.558817	0.0981459	cg12067522	15796341	TAAAAAACAATATACCAAAAACCAAAAACCAAAAACCAAAACAAAACACA	19702456	TAAAAAACAATATACCGAAAACCGAAAACCGAAAACCGAAACGAAACACG	I	A	Red	GGGGGCCGGGCCTTCGCTGGTTTTCTTGGCCCGGCCGCGCCTCCCCCAGGGTAGGGCTGC[CG]TGCCCCGCCCCGGCCCCCGGCCCCCGGCCCCCGGTATATTGTTTTTCAGGACTGAGAGAA
129	cg12610079	C1orf110	1	162838809	①juvenile myoclonic epilepsy Chachua T, Goletiani C, Maglakelidze G, Sidyelyeva G, Daniel M, Morris E, Miller J, Shang E, Wolgemuth DJ, Greenberg DA, Velíšková J, Velíšek L. Genes Brain Behav. 2014	#N/A	Promoter	Others	0.815682	0.782683	0.0329993	2.82376e-11	0.688147	0.583187	0.739354	0.654352	0.584941	0.615442	0.485944	0.000289146	0.112183	0.25054	0.968156	0.251614	0.0396447	0.0538192	0.734557	cg17871437	51752347	ACACAAAAATATAAAACACCATATTAAAAATACTAAACAACCCCAACACA	47806343	ACACAAAAATATAAAACGCCGTATTAAAAATACTAAACGACCCCGACGCG	I	C	Grn	TGCAGGGCGGCGGCACAGGGGTGTGGGGCGCCGTGTTGGGAGTACTGAGCGGCCCCGGCG[CG]CTGCTGTTGCGGCGCAGCTGTCGACTCGGTCGCGCGGAGGGAATTGAGCGACGGTTTTGG
130	cg00234616	TLX2	2	74740572	なし	#N/A	Promoter	CGI	0.233802	0.258858	-0.0250559	3.04318e-11	0.142064	0.15851	0.307928	0.366802	0.394561	0.609136	0.783591	0.524021	0.0207079	0.000482257	0.0557013	0.0649949	0.72957	0.00147346	0.064389	cg04876424	36667373	TAAAAAAACCATTAACTTTAATTACTACCRCCCAACCAAACCAAATAACC	NA		II			AAAATACTAACTTATGGTCCTCTGAAATAGAAGGCGGTGCCTGATGGACATAGGTATCTC[CG]GTTACTTGGTTTGGCTGGGCGGTAGCAATTAAAGCTAATGGTTTTCCCAACTACACCCAA
131	cg21144120		6	28661199	①prostate cancer Zhang Y et al. Eur J Med Res. 2014	#N/A	intergenic	Others	0.351758	0.439012	-0.0872538	3.08496e-11	0.427751	0.0515973	0.0318897	0.0543446	0.0570701	0.197202	0.134348	0.000252521	0.0272457	0.226091	0.268875	0.335947	0.416131	0.46293	0.00109363	cg02989351	63673319	ACCTACTCRACCAACTTAACCTTCTAAATCAACTCAATCTTCTCCATAAC	NA		II			CGTAGCGCTCGGCCTGCTCGGCCAGCTTGGCCTTCTGGATCAGCTCAGTCTTCTCCATGG[CG]GGCGCGGGGCCGGGGCCGGGGCGGAGGGCGAGGAGAGCGAGGGCGAGCGCCGACCCGCAG
132	cg24158363	GRB2	17	73401717		#N/A	Promoter	CGI	0.230808	0.273132	-0.0423239	3.11649e-11	0.265161	0.0762854	0.0693518	0.084578	0.0703826	0.107201	0.0966682	0.684426	0.809071	0.0941433	0.00587214	0.410108	0.148668	0.391482	0.106447	cg25382764	33611339	CAAAAAAACCAAAAAACCATACAAATTTTTCCCTATTAACTAAACTCCCA	25658309	CGAAAAAACCGAAAAACCATACGAATTTTTCCCTATTAACTAAACTCCCG	I	A	Red	AGCCTCCAGTCGCCTCTCTGTGCATGCACCTCGGTCACTGGTCTCGACTAATGGTTTCTC[CG]GGAGCCCAGTTAACAGGGAAAAATTCGCATGGCCTCTCGGTTTCTTCGGTCCGAAAATCC
133	cg20823695	PEX10	1	2345410	なし	PEX10	Promoter	CGI Shore	0.425392	0.465448	-0.0400561	3.53664e-11	0.707741	0.894174	0.914849	0.951767	0.801721	0.996287	0.668967	2.50461e-06	5.56607e-05	0.00156774	0.190822	0.0789025	0.162187	0.813866	0.637191	cg18923051	73779301	CRATTAAATCACCCCAAACCTTTAAAACTTTTCCTACCTACCCACTCTCC	NA		II			GGCGGTGGAGTGATGAAGTGCAGAGGTTGAAGGAGTGCAGGGACAGAACTGGGGGTCGGA[CG]GAGAGTGGGCAGGCAGGAAAAGTCTTAAAGGCCTGGGGTGACTTAACCGTTTGGGGTGAG
134	cg00934883	IER3	6	30711966		#N/A	gene body	CGI	0.0905657	0.10066	-0.0100943	3.84177e-11	0.952406	0.90502	0.689972	0.663818	0.465311	0.464221	0.335343	0.904218	0.0529127	0.0166941	0.674324	0.402265	0.953538	0.34652	0.0226808	cg10563109	15668317	TAACCCAACAAATCTCCTAACAATATACTCTACCTACACAAAAAACACCA	39749421	TAACCCGACAAATCTCCTAACAATATACTCTACCTACACAAAAAACGCCG	I	A	Red	GAAATGCCAGTCCTCGGGCAGGCCCTGGCTGTGATCTGCGAGAGCCGGGCACGCACGCCC[CG]GCGCCCTTTGTGTAGGCAGAGCACACTGTTAGGAGACTTGCCGGGCCATTAGCAGTCAGA
135	cg12614687	OTP	5	76926752	なし	#N/A	gene body	CGI	0.099748	0.115789	-0.0160409	3.90409e-11	0.839679	0.502692	0.693357	0.504626	0.477851	0.541496	0.551837	0.0999275	0.791438	0.857768	0.0928727	0.857536	0.995807	0.969833	0.981464	cg06606198	58729469	CAACAAAAAAACACACCATAAAACATATAACAAAAAACTCCTAAAAATCA	43602338	CGACGAAAAAACGCGCCATAAAACATATAACAAAAAACTCCTAAAAATCG	I	C	Grn	CGGCGACCGACGCGGCGAAGGAGCGCGCCATGGAGCATGTGACAGAGGGCTCCTGGGAGT[CG]CTGCCTGTGCCGCTGCACCCGCAGGTGCTGGGCGCGCTGCGGGAGCTGGGCTTCCCGTAC
136	cg26297808		7	1372924		#N/A	intergenic	CGI Shelf	0.224801	0.176535	0.0482664	4.14114e-11	0.0453141	0.929666	0.77823	0.828861	0.978422	0.680145	0.517533	0.000690389	0.0175988	0.590893	0.000152752	0.00333945	0.0358552	0.122527	0.262783	cg27446137	17666501	TAACRCTAATACRAACACCCTAAAAAACTACCAAATCTAATAAAAAAATC	NA		II			AAAGCAATCCCAGGCCCACCGCGCCCGCCCACGCTGGCTTCCCCCAGACACCCCCGGCTG[CG]ATTCCCCTACCAGACTTGGCAGTTCCCCAGGGTGTTCGCATTAGCGCCAAGGGGAAACAT
137	cg09067967	UGDH	4	39529342	なし	#N/A	Promoter	CGI	0.0435302	0.0681141	-0.0245839	4.28044e-11	0.0405062	0.351712	0.896643	0.558805	0.604213	0.130622	0.203106	0.00125421	0.00468267	0.0366308	0.291019	2.01177e-05	0.0591548	0.0337243	0.0859682	cg02908189	12665379	CTAAAAAAACTACACTACCCCAAATAAAACAAACAACAAACCAAAATTCA	57767501	CTAAAAAAACTACGCTACCCCAAATAAAACGAACGACGAACCGAAATTCG	I	A	Red	GCAGCACCGTGGCACGAAGACGTCTCAGCCAACGCCGGCTGACCCCCGGAAGTCCCGCCC[CG]AATTCCGGCCCGCCGCTCGTTCTATCTGGGGCAGCGTAGCCTCTCTAGATGGCGGGAGGC
138	cg22149355	MYO5A	15	52821161	breast cancer Yamaga R, Ikeda K, Boele J, Horie-Inoue K, Takayama K, Urano T, Kaida K, Carninci P, Kawai J, Hayashizaki Y, Ouchi Y, de Hoon M, Inoue S. Biochem Biophys Res Commun. 2014	#N/A	Promoter	CGI	0.202364	0.249073	-0.0467095	4.45994e-11	0.189845	0.0231318	0.0437697	0.0707772	0.0190543	0.739757	0.227464	0.0489631	0.000125785	2.79001e-05	0.753401	0.00497278	0.0262041	0.0805511	0.0183612	cg16987606	49669502	ATCAAACCTAAACRAAAAACATCCRTAACTATAAACTAAAACTAATTCTC	NA		II			ACATATGCTAATGAGCGGCCCCTCCCAGCACACTGTGTTCAGCACCAGTTGCCTGCTTCA[CG]AGAACTAGTCCCAGCCCACAGTCACGGATGCCCCTCGCCTAGGTCTGACCCGCCGTTTGC
139	cg10059324	PER3	1	7884824	なし	#N/A	gene body	CGI Shelf	0.724693	0.665689	0.0590042	5.03308e-11	0.244798	0.19981	0.292316	0.31013	0.383365	0.914286	0.493264	0.000182344	0.00459185	0.238421	0.905924	0.406753	0.767124	0.247548	0.0203612	cg14843341	17669428	AATACTAAAAAACCRAAACCRAAAACTCAAAATCATTACTAAACTCTAAC	NA		II			CTGGCGGCCCAGATACTGGAGGGCCGGGGCCGGGGGCTCAGGGTCATTGCTGAACTCTGG[CG]GCGGTGGGATGACCTCGAAGTTGAACTCCTCCTCCTCCTCCTCCCTCTTGTTCGAAGGAG
140	cg09066361	GRM8	7	126890254		#N/A	Promoter	CGI Shore	0.44887	0.546711	-0.0978411	5.37934e-11	0.743539	0.146571	0.211691	0.219989	0.141513	0.524961	0.331285	0.00577365	0.202221	0.0950571	0.299996	0.924628	0.798349	0.010423	0.00104074	cg05868531	23655430	AAAAAACCACAACACCTACAAAACACAATCCATACAATTTACCCAAAACA	16636475	AAAAAACCGCGACGCCTACAAAACACAATCCATACAATTTACCCGAAACG	I	C	Grn	AGAGCGAACGGGGAAAGGCCGCGGCGCCTGCAGAGCACAGTCCATGCAGTTTGCCCGGGG[CG]CGGGCCTCTCGAGTGTGCTCAGGAAGCCGTGGCTCCTCGGGGCGTCTGCAGGCCTCCCAG
141	cg01904727	PLAC8L1	5	145484705	なし	#N/A	Promoter	Others	0.661598	0.71495	-0.0533512	5.90825e-11	0.768044	0.0100078	0.0110406	0.0159227	0.0171642	0.0531456	0.0207766	0.0236915	0.10204	0.0325498	0.000475276	0.152038	0.935196	0.928023	0.0252547	cg01225317	15763368	CAACTTCTCTAAAAAACTACTCACCTTTCCRAAACAAAAAAAACTACCCC	NA		II			AGCTCAGGTTGCAGCTTCTCTGGGGAACTGCTCACCTTTCCGGAGCAGGGGAAGCTGCCC[CG]TGCCCGGGAGGGAGCGGGCGCACCGCGGCCCCCAGGACACGCGCTGTGAGTCCCGCGGGC
142	cg05072008	FIGNL1	7	50518647	なし	#N/A	Promoter	CGI	0.389201	0.469804	-0.0806035	6.11067e-11	0.960696	0.67844	0.970113	0.710248	0.291815	0.812144	0.785392	0.413301	0.623461	0.0745686	0.00933475	0.850824	0.690373	0.0235163	0.728327	cg23897302	73787439	CAAAACAACCCTTACTACCAAATTATAAAAAACTCAACACAACAAAACRC	NA		II			CCTCTTGCTCAGGTGCAGTGCTCCTGGAAGGGCCGAAGAGTGGGTCCTGCCTCGGGTGGG[CG]CGCCCTGCTGTGCTGAGCCCCTCACAACCTGGCAGCAAGGGTTGCCCTGGCCCAGCGCTC
143	cg22429776	CAPZA1	1	113162371		#N/A	Promoter	CGI	0.0169471	0.0245789	-0.00763172	6.14651e-11	0.453936	0.0291221	0.0835543	0.0176036	0.0105098	0.0599489	0.030995	0.747895	0.0980561	0.177233	0.433484	0.579372	0.526415	0.15971	5.44435e-10	cg03492827	10791420	TTAAACTCTACTACTTATTTATCCAACTCRAAAAAAAATTCTACAACRAC	NA		II			GGGGACGCTGGGGCCTCTTTCCTGGTCGCCCGGCGGCAGCTGAGGTTATTTTTTCCCCCT[CG]CCGCTGCAGAATTTCCCTCCGAGTTGGATAAATAAGCAGCAGAGTCCAACGTCAACGAAA
144	cg13142134		6	42695332	なし	#N/A	intergenic	CGI	0.510986	0.577453	-0.0664669	6.22323e-11	0.265614	0.292558	0.25048	0.378328	0.385239	0.535546	0.427432	0.0687564	0.399557	0.127887	0.401464	0.228055	0.52534	0.772201	0.356029	cg16440561	69795443	CTCCTAAATACAACAATAAAACAACATAAAAATAACCACAAACTAAACCA	34633314	CTCCTAAATACGACGATAAAACGACGTAAAAATAACCGCGAACTAAACCG	I	A	Red	AATCCGCGCTGCTCCCCCCACCGTCCCCTCGGGTCGGGAAGCGGTCCCCGCCGGGACCCC[CG]GCCCAGCCCGCGGCCACCCCCACGTCGCCCCACCGTCGCACTCAGGAGCCTGTGCTGCCC
145	cg14843341	C6orf132	6	42072683	systematic sclerosis Altorok N et al. Ann Rheum Dis. 2014.	#N/A	gene body	CGI	0.207612	0.230657	-0.0230452	6.55456e-11	0.0520569	0.00324421	0.0205692	0.00895368	0.0316143	0.0203481	0.0162684	4.98657e-06	0.61319	0.22388	0.044395	0.966853	0.0762155	0.84173	0.250288	cg02087079	29720373	RAACTTTCCTAAAACTTCACCTCATATCAAAACTAAACAACCAACACCTC	NA		II			ATCCGGCGACGGAGGCCCGGCCTGGCCACTGCCTGGCGTTTTCTCATAAACCAGCTTTCA[CG]AGGTGTTGGCTGCTCAGTCTTGACATGAGGTGAAGCCTCAGGAAAGCCCGGGGCTGTTCA
146	cg05924191	ZNF770	15	35279830		#N/A	Promoter	CGI Shore	0.595924	0.625864	-0.02994	6.90985e-11	0.0452599	0.40294	0.594016	0.663562	0.6473	0.398766	0.501759	0.00441904	0.858929	0.21061	0.024183	0.262971	0.151897	0.246319	0.00598257	cg18810310	33631303	CTCTAAAAAACACACRAAAATAAAACCCRCACATCCTATATTACTTAACC	NA		II			GAGTGCACTTCCTCTGAGGGGCACACGAGAGTGAGACCCGCACATCCTGTGTTGCTTGAC[CG]TCGGGACTGACCAGGGACAGAGGACACTTAACTGGCCAAATTCCCTCCTTGCCATCAGCC
147	cg23890282	LEMD2	6	33756082	なし（低血糖）	#N/A	Promoter	CGI	0.0506861	0.0624805	-0.0117943	7.58038e-11	0.590494	0.366122	0.293698	0.401811	0.657599	0.870815	0.748592	0.15639	0.0149459	0.137162	0.85276	0.0395953	0.00273873	0.900805	0.317888	cg22227586	18689465	AAAACAACCAAACAAACAAAAAACTACAACTTAAAAAAACAACCCACACA	31620343	AAAACAACCGAACAAACAAAAAACTACGACTTAAAAAAACAACCCGCGCG	I	A	Red	GTGATGGTCGCGAAACAGGCGCGCTTTCTCAGACTCCCCGCGACTAGGGAGGAAGGGTCC[CG]CGCGGGTTGCCCTTTTAAGCCGCAGCTTCCTGCTTGCCCGGCTGTCCCCTCCCCTCGGGC
148	cg00543443	LOC647979	20	34638744		#N/A	gene body	CGI	0.362209	0.346036	0.0161729	8.21061e-11	0.429982	0.269141	0.187368	0.239279	0.218776	0.23382	0.209212	0.466635	0.975035	0.124635	0.288909	0.933322	0.54314	0.62419	0.11743	cg03405128	10755505	CRACAACRCRATAAACACAAAATCAACAATCACRTTAAAACAAATTACTC	NA		II			CCCCCTGTTCGCGGCAGCGCGGTAGACACAGAGTCAGCAGTCACGTTGGGGCAGGTTACT[CG]GTGATTCTCTTCCCCACAAATCAAATCAGTTTGCGCAGGCCCCTGTGTTCTTCAAGGTCC
149	cg23250574		6	28661310		#N/A	intergenic	Others	0.222298	0.311758	-0.0894609	8.71506e-11	0.0751383	0.983211	0.636658	0.689052	0.945061	0.886673	0.708349	0.525297	0.984123	0.474071	0.45214	0.96843	0.186181	0.375518	0.0146267	cg19544707	70760429	TAATAACTTAAAAAACTACRAAAATAAAAAACAACTTTCAAACCTCRAAC	NA		II			TCCGGTGCCCAGGCCTTGTTCCCCAAGACCCACGGGTGCAGAGCAGAAGCGCGGCCCCAG[CG]CCCGAGGCCTGAAAGCTGTTCTTTACCTTCGCAGCTTTCCAAGTTACTATAATAGGTAAA
150	cg01603290		17	40805956	①Sotos syndrome Novara F, Stanzial F, Rossi E, Benedicenti F, Inzana F, Di Gregorio E, Brusco A, Graakjaer J, Fagerberg C, Belligni E, Silengo M, Zuffardi O, Ciccone R. Am J Med Genet A. 2014	あり	intergenic	CGI	0.132529	0.15669	-0.0241606	1.03237e-10	0.25126	0.978338	0.742944	0.965847	0.66759	0.378686	0.630025	0.178058	0.0214621	9.13278e-05	0.757508	0.546602	0.011439	0.797404	0.0638182	cg18121224	61744493	AAAACTACAAAAACCCCTAAACTCAAAAATAATAAAAAAACTTCATCCCA	13702412	GAAACTACGAAAACCCCTAAACTCGAAAATAATAAAAAAACTTCGTCCCG	I	A	Red	CTCGCCCCGCCCGAGGCTGCGAGGACCCCTGGGCTCGGGGGTGGTGAGGGAGCTTCGTCC[CG]GCTGGGCCCGGGCTGGGGACTCGGCCTCCCTGGGCGGGGGCCGCACGGCTGCAGGCCGAG
151	cg07033202		3	46853631	なし	#N/A	intergenic	CGI Shore	0.32416	0.355774	-0.0316138	1.08965e-10	0.0772035	0.263009	0.645566	0.755599	0.350258	0.18186	0.458512	0.170916	0.877194	0.656951	0.00453425	0.468027	0.136652	0.122584	0.254558	cg00970752	53682425	CAAAAAACAATATCACCAAACTACTCAACTACAAAAACAAAACCTCAACA	13779471	CGAAAAACAATATCACCGAACTACTCAACTACAAAAACGAAACCTCAACG	I	A	Red	AACTGAGGAGGTCGGAGGGCAGTGTCACCGGGCTACTCAGCTACAGAAACGGGACCTCAG[CG]ACCTCCGATCCCGGCCCTCCCAGCCCATCCACTCATCCCCCCTATTCCTTTCCAGGATGC
152	cg10776186	NUPL1	13	25875020	なし	#N/A	Promoter	CGI	0.62524	0.687955	-0.062715	1.12843e-10	0.606445	0.229359	0.345231	0.385363	0.636589	0.181787	0.119864	0.0335127	0.458636	0.174456	0.0796472	0.85382	0.912713	0.879952	0.00154973	cg06868758	26767419	ATTTTACCTAACCTTTTCCTTTTCRTAAAACTTAATATAATTATACCAAC	NA		II			GATGTGGCAGTATTTGAAGCCGTGTCCAGCCCACCGCCTGCCGACTTGTGTCATGCCCTA[CG]TTGGTATAATCACATCAAGTCTTACGAAAAGGAAAAGGCCAGGTAAAATCATCTTTGTAT
153	cg24004478	UNC84A	7	855632	なし	UNC84A	Promoter	CGI	0.0509392	0.0357	0.0152392	1.2335e-10	0.97957	0.342611	0.191829	0.129195	0.0705968	0.25995	0.261664	2.48361e-05	0.972059	0.00710223	0.00122979	0.4071	0.233309	0.560645	3.02615e-07	cg17561891	67809418	CAAAAAAACTACAATTTACTATACTAACCAAAAACAAACAACAAACAACA	68765505	CGAAAAAACTACGATTTACTATACTAACCGAAAACGAACGACGAACGACG	I	C	Grn	TCCTCAAATCTCAGCCCTTGGCGCCGCGTGGCTCTCCGCCCCTCTGGGCCGCCAGGGTAG[CG]CCGCCCGCCGCTCGCCCCCGGCTAGCACAGCAAATCGCAGTCCCCTCGCCCCGGGAGAGA
154	cg01225317	CDK18	1	205473878	?	#N/A	Promoter	CGI	0.0944218	0.106708	-0.0122861	1.26842e-10	0.558039	0.0467285	0.0820493	0.0982547	0.0101358	0.114545	0.105055	0.310026	0.1145	0.46512	0.0919468	0.182526	0.332602	0.702037	0.212023	cg00360794	73677399	AAAAACRCCCTCCAACTATCCAAAAACACTACCACTAAAAAAAAACTCCC	NA		II			GGCGTGTTCCAGGAAGCGCCCTCCAGCTGTCCAGGGGCACTGCCACTGGGAGAGGGCTCC[CG]CCCAGGGGGCCTGGATAAGGGCAGGGGCCCCCAGCCCAGCCCAGGCCAGCCCAGCCCAGC
155	cg07586008	PPFIA3	19	49636535	①ADHD Lionel AC, Crosbie J, Barbosa N, Goodale T, Thiruvahindrapuram B, Rickaby J, Gazzellone M, Carson AR, Howe JL, Wang Z, Wei J, Stewart AF, Roberts R, McPherson R, Fiebig A, Franke A, Schreiber S, Zwaigenbaum L, Fernandez BA, Roberts W, Arnold PD, Szatmari P, Marshall CR, Schachar R, Scherer SW. Sci Transl Med. 2011 など、複数あり	あり	gene body	CGI	0.387806	0.474898	-0.0870925	1.32437e-10	0.0509747	0.847826	0.923525	0.883418	0.560437	0.725926	0.975289	0.307334	0.484846	0.0669098	0.573588	0.965918	0.289064	0.437848	0.598943	cg25910261	15796467	ATCTATAAAAAAAACAACACTAAAAATAAATCACCTACTAAACTAACAAC	NA		II			GAGGCCGTTTTCTGGGCTAAGCAGCGACGGCGCTAGGCGACTCCGCTTGTCCTTCGTTTC[CG]CTGTCAGCTCAGCAGGTGACTTATTCCCAGTGCTGCTCTTCTCACAGACACAAAACCAAC
156	cg02093808		4	77342011		#N/A	intergenic	CGI	0.261173	0.325697	-0.0645238	1.3731e-10	0.0319837	0.0737137	0.129689	0.128437	0.224637	0.12855	0.124478	0.261438	0.136816	0.967605	0.0380729	0.157643	0.0186977	0.491401	0.00515956	cg15138125	33712486	AACAAAAAAACAAACTAAAATCTCACAAAAAAAATACCTTCAAAACTCCA	12652309	AACAAAAAAACAAACTAAAATCTCGCGAAAAAAATACCTTCAAAACTCCG	I	A	Red	AGTTTATTTTCCAGTTAATGAAATGGGAGACTGAGTCCCTGCCGCTGCCCCTGGAGACGC[CG]GAGTTCTGAAGGCATCTCCTCCGCGAGACTCCAGCCTGCTTCCCTGTCCCCTTCCGCCGC
157	cg22953960		10	22766081	なし	あり	intergenic	CGI	0.425365	0.485528	-0.0601626	1.39589e-10	0.112253	0.730794	0.793546	0.872398	0.874746	0.866634	0.869847	0.0384775	0.570554	0.0373744	0.102569	0.0282335	0.553284	0.889515	0.12526	cg20823695	20604510	CCCAAAATACTCAACCCAATCAAAAAACAACCTCTATATCCAAAAAACAC	NA		II			GGCTACCAAACCTCCCAGCGCCCCCGCGCCCCTTTGGAGTTCTGACCCCGCGGGTGCACC[CG]TGTCTCCTGGACACAGAGGCTGCCCTCTGATTGGGTTGAGCACCTTGGGCTGAACCCCTC
158	cg06752594	PSRC1	1	109825964	なし？	#N/A	Promoter	CGI	0.0625306	0.0771364	-0.0146058	1.42909e-10	0.846784	0.266876	0.255572	0.323023	0.519036	0.285167	0.200171	5.17579e-05	0.00389947	0.324026	0.802492	0.795477	0.424685	0.474856	0.118316	cg00234616	46645366	CRCTTAATAACCTTATAACCTCTAACCATAAATCCAAAAACCRAAAATAC	NA		II			GGTCTAAGGCTCAGGGGCCCGCCCGCGGGGGTCCCATCCCCGGGAAGGACGCAGAGTTCA[CG]CACTCCCGGCTCCTGGATTCATGGCCAGAGGTCACAAGGTCACCAAGCGGCTTAGGTCTT
159	cg21199072		4	137316362	なし	#N/A	intergenic	Others	0.682852	0.65804	0.0248118	1.49102e-10	0.465511	0.00801173	0.00982051	0.00938122	0.014583	0.0104726	0.00382863	2.62617e-16	0.392263	0.0462408	0.000698003	0.850161	0.778079	0.00590074	0.00194383	cg22735601	73683358	TTCCACAACCAATCAAACAAATTATATACCAAATCTTCATTTACATAAAC	NA		II			GATTGGTTGCTTTCCACAACCAGTCAGACAAATTGTGTGCCAAGTCTTCATTTGCATAGG[CG]TGTAACTTTATAACTTCAATTTATCCTCTAATTGGCAATTAGACATTTGCATGGGTATAA
160	cg05868531		2	232348602	①endothelial corneal dystrophy Soumittra N, Loganathan SK, Madhavan D, Ramprasad VL, Arokiasamy T, Sumathi S, Karthiyayini T, Rachapalli SR, Kumaramanickavel G, Casey JR, Rajagopal R. J Hum Genet. 2014	#N/A	intergenic	CGI	0.468144	0.535462	-0.067318	1.62957e-10	0.816944	0.0229547	0.0631613	0.123059	0.0128122	0.0182304	0.0314897	0.00346938	0.370574	0.0501531	0.0602277	0.523615	0.21926	0.428757	0.00268429	cg03738669	64769419	TAATCTCAAAAATTCAATTACTTAACCCATCTACTAAAAACTACCCAAAC	NA		II			GAAGCCAGCCTTAATCTCAGAAATTCAATTGCTTAGCCCATCTGCTAGGGGCTGCCCAGG[CG]GGCCAGAGGCGAGGAGGAGAGACGTTCCAGGGATGTCTTCCCACCGAGTTAGTACCAGTA
161	cg09972569		2	231712971		#N/A	intergenic	CGI	0.280829	0.327023	-0.0461938	1.8144e-10	0.398291	0.848984	0.846503	0.880975	0.909311	0.686595	0.700469	3.24139e-05	0.00497434	0.251473	0.368203	0.0422014	0.0183082	0.0494834	0.000783886	cg09972569	44673370	AAAAATATTTTTACAACCAACCTTCTTCCTAAAAACTCCATCACAAACCA	70788319	AAAAATATTTTTACAACCAACCTTCTTCCTAAAAACTCCGTCGCGAACCG	I	A	Red	GCGGTCCGCGAACGTGCCTCTTGCCCTCTGCAGGTTCTCCCAACCGCGGGAAGAGAGGTC[CG]GCCCGCGACGGAGTTCCCAGGAAGAAGGCTGGCTGCAAAAACATTCCCTTCGCAGCAACT
162	cg14686645	ITGA2B	17	42452426	なし	#N/A	gene body	Others	0.430156	0.51984	-0.0896834	1.83482e-10	0.0521276	0.0720557	0.173239	0.105364	0.0333056	0.186398	0.164999	0.0035962	0.739529	0.0193137	0.780378	0.884157	5.165e-05	0.0684558	0.0559176	cg15078122	30662301	CAAAAAAAACAAACACTCCAAAATCCAAACAACACTATTTTATTCTCAAC	NA		II			GGTGGTGGAGTCCTGACCCCAATCCCCAACCTCCCAGGACTGTGTTCTTTCTGGAGTTTT[CG]CTGAGAACAAAACAGTGTTGTCTGGACCCTGGAGTGTCTGTCCTTCTTGACTCCGTAGCT
163	cg26095395		4	582447	thrombasthenia Park KJ, Chung HS, Lee KO, Park IA, Kim SH, Kim HJ. Pediatr Blood Cancer. 2012	#N/A	intergenic	CGI	0.596184	0.526948	0.0692368	1.84761e-10	0.499834	0.00334183	0.00885105	0.0165235	0.0264931	0.0430926	0.0516292	0.749913	0.408654	0.000509938	0.456439	0.0626709	0.0507481	0.427552	0.268246	cg27532360	14699339	AAAAACCTACTCACTACRAAAACTAAATCCTAAAACCTCRAAAACTACTC	NA		II			GCCAGAGACCAGAGAGCCTGCTCACTACGAGAACTGGATCCTGAAGCCTCGAGGGCTGCT[CG]GGCTCTGGCAGGAAGATCTGTCTGCGATCCCGCTTGTGATGGGCCGGGTGAATGGGGGAG
164	cg08676510		16	86253581	なし	#N/A	intergenic	Others	0.775928	0.806512	-0.0305834	1.9998e-10	0.0419968	0.702831	0.927038	0.981708	0.850489	0.910323	0.916912	0.649958	0.801616	0.877	0.664932	0.572749	0.851549	0.175848	0.104732	cg17292758	31629434	AAACTACAACAAACRCTACAAAAAACRAAAACCTTACCCRAAATAAAAAC	NA		II			ACGCCAAGCAGAAGCTGCAGCAGACGCTGCAGAAAGCGGAGACCTTGCCCGAGATAGAGG[CG]CAGCTGGCGCAGCGCGTGGCGGCGCTCAACAAGGTGCGGGGAGGACTCGGGTCGGGGCCT
165	cg18121224	NSD1	5	176559563	なし？	NSD1	Promoter	CGI	0.593719	0.666801	-0.0730817	2.42658e-10	0.532758	0.218486	0.258364	0.296574	0.352198	0.0763479	0.249399	0.000175668	0.389347	0.0634655	0.000137525	0.220587	0.000120905	0.172075	0.00138354	cg02013274	36735425	TTAAAAACATAACCTTAAACCCTTCTCTACTCTAAAACTCCAATCCTTCC	NA		II			AACCTAAGTTCCCTGACTTCCGCTACAGTACTTCTCCATTCACACACACCATCATCTCAG[CG]GAAGGATTGGAGCTCCAGAGCAGAGAAGGGCCTAAGGTCATGTCTCCAAACTCCTTCACT
166	cg16503057	APEH	3	49711251	AMIGO3はない ①depressive disorder Teyssier JR, Rey R, Ragot S, Chauvet-Gelinier JC, Bonin B. J Affect Disord. 2013 Nov (RNF123)	#N/A	Promoter	CGI	0.0642622	0.123277	-0.0590153	2.54874e-10	0.112927	0.00406859	0.00796854	0.0076013	0.00420497	0.0469527	0.0635824	0.010074	0.00105567	8.36705e-05	0.393146	0.0368287	0.807118	0.00268492	0.0241161	cg22993195	44704364	AATAAAAACCATTCTTAAAAAAAACCAACAACACAACCAACTCAAATACA	22743479	AATAAAAACCGTTCTTAAAAAAAACCGACAACGCGACCAACTCAAATACG	I	A	Red	GGTTGTTGTGCAAGTAGAGGCCGTTCTTGAGGAAGGCCGGCAGCGCGGCCAGCTCAGGTA[CG]GAGATGTGTCCCAGCCGGTTGGAGGAGAGGTCCAGAGTAAGCAGGTGGGTGGCGCTCAGA
167	cg00243574	HOXC4;HOXC6	12	54410727	なし	あり	Promoter	CGI Shore	0.174709	0.131245	0.0434631	2.65222e-10	0.105335	0.672447	0.869758	0.954252	0.844844	0.725076	0.638892	0.213899	0.127862	0.438893	0.23544	0.0515256	0.174171	0.25857	0.812751	cg16355231	26797425	AAACTAAAACAAAAACTAAAAACCCACACAAATCACCTACAATATCTACA	29659437	AAACTAAAACGAAAACTAAAAACCCACGCAAATCGCCTACGATATCTACG	I	A	Red	TGGGGGTGGGAAGGGCTGGGGCGGGAACTGGAGGCCCACGCAGGTCGCCTGCGGTGTCTG[CG]GCCTGTGCCTCTGGGGCCGCCTGGCCAGGGAGGGCAGGAGATGCCTGGTACATACCTGAA
168	cg04829993	COL13A1	10	71561459	colorectal cancer Tang J, Li Y, Lyon K, Camps J, Dalton S, Ried T, Zhao S. Oncogene. 2014	#N/A	Promoter	CGI	0.0616416	0.0748159	-0.0131743	2.72231e-10	0.0361444	0.117821	0.0953339	0.0652949	0.0447168	0.0532023	0.0727131	0.440829	0.0564842	0.00404985	0.210156	0.762384	0.0514801	0.00411648	0.632178	cg10776186	72678303	TACATCCTAATACTAAAAAACRAAACCTTAAACCRAACRAATATAACTCC	NA		II			TTCCTAATCCTTCCACTTTGTAGTTCCTCCAGCACCGGTTGTGTCCGAGGGCCCTTCTGG[CG]GAGCCACACTCGCTCGGCCCAAGGTCCCGCCCTCCAGCATCAGGATGCACGGACAGTATT
169	cg04603391		19	31844056	なし	#N/A	intergenic	CGI	0.140113	0.16897	-0.0288565	3.23534e-10	0.123519	0.0332711	0.0431512	0.0522362	0.0447468	0.0395475	0.0471924	0.00149583	0.443466	0.0151679	0.0203874	0.657657	0.902261	0.306782	0.127679	cg14074251	65610364	CAATAAAAACCCCAATCCACCTAACTCCCAAACTCCTAATCTTACTATTC	NA		II			AGGGCAGGGCGCAGTGGAGGCCCCAATCCACCTGACTCCCAGGCTCCTGGTCTTACTGTT[CG]CCAGCTGTAATGGAGGCGCTGGGGGAGGCCATGGTCCCTCTTCGGAGCTGTCTGCTCACC
170	cg19892525	ATM	11	108157498	①ovarian cancer Rinck-Junior JA et al J Cancer Res Clin Oncol.2014 など	#N/A	Promoter	Others	0.635714	0.587321	0.0483936	3.23799e-10	0.0193259	0.597631	0.206044	0.354789	0.437735	0.585438	0.870127	0.98398	0.00837197	0.000133013	0.030709	0.0087935	0.16715	0.132843	0.440779	cg14903689	71626363	TACACACAACACCCTCTATCCTCACAAAACCTAAAACTACTACAAAACCA	25793352	TACACACAACACCCTCTATCCTCACGAAACCTAAAACTACTACAAAACCG	I	T	Red	CCCTGTGGACACTGCACACAGCACCCTCTGTCCTCACGGAGCCTGGGGCTGCTGCAGGGC[CG]TGGGAAAGAAGTTATAAATCCTTGGGTGCTGGAACCCCCGGGTGCTGGGCACCTTGATTC
171	cg18130044		20	21682362	なし	あり	intergenic	CGI Shore	0.0736135	0.101965	-0.0283511	3.58699e-10	0.114934	0.0878762	0.267297	0.168734	0.111479	0.0697851	0.144984	0.0026236	0.355693	0.0721215	0.00821812	0.788478	0.0034412	0.395894	0.348137	cg19401111	43699431	CCCRAAAAAATTTAATCCTCTAAACTAACRAAATTCCCTATACCTAACTC	NA		II			CAAGGGGTGGCCAAAGGCACCTGTCCAAGAGGTGGGAGGGACCACACCTGGGGGCAGGGA[CG]AGTCAGGCACAGGGAACTCCGCCAGCCTAGAGGATCAAATTCCTCCGGGGTGAACTCTGA
172	cg23652484		1	211872653	Usher syndrome Grati M, Shin JB, Weston MD, Green J, Bhat MA, Gillespie PG, Kachar B. J Neurosci. 2012	#N/A	intergenic	Others	0.617031	0.671085	-0.0540536	3.70736e-10	0.982742	0.63427	0.803542	0.792199	0.341269	0.732265	0.894226	0.337485	0.230982	0.0158374	0.065562	0.359796	0.969635	0.447653	0.961986	cg21378403	63704449	AAAATAAATTTTAACCAAACTCCCRCTATCCAATATCCAAACCTCTCTAC	NA		II			ATGTCCAGGCGAGGGTAAGTTTTGGCCAGGCTCCCGCTGTCCAGTGTCCAGGCCTCTCTG[CG]CCCGTCCCGCGCTAGCCTCCCCTGCCGCCCTCCCTTGAAGAAGAGGTTCATCAGCGTCTT
173	cg08739828	MOCOS	18	33768144	colorectal cancer Tang J, Li Y, Lyon K, Camps J, Dalton S, Ried T, Zhao S. Oncogene. 2014	#N/A	gene body	CGI	0.658611	0.710109	-0.0514981	4.3092e-10	0.163166	0.65405	0.767278	0.586449	0.38985	0.538952	0.496502	0.207118	0.254794	0.480987	0.502437	0.641315	0.0151836	0.00704428	0.529424	cg08532057	38795309	ATCAATTACTACTTCTATCTAACCTCCTACCAAAATTAATACTCAAAATC	NA		II			GCCGCCTCCTTTTCTGAGTGGGGAGCTTAGAGATGCTCAGGAGGGACCTCCCCGATTCTG[CG]ATTCTGAGCATCAATTTTGGCAGGAGGCTAGATAGAAGTAGCAATTGACATTCATCACCC
174	cg17076667	BAG3	10	121418050		#N/A	gene body	Others	0.695416	0.771634	-0.0762181	4.98315e-10	0.351832	0.0183492	0.0381288	0.0316761	0.00904425	0.0118971	0.0103562	0.32252	0.170261	0.684871	0.00197071	0.249444	0.320735	0.210514	0.377908	cg18402261	57663461	TCAACATCCATATTTTCACCCCAACTAAATACTACAATCATTATTCTAAC	NA		II			GCAGCTCGCAGTCAGCATCCATGTTTTCACCCCAGCTGGGTGCTGCAGTCATTGTTCTGG[CG]AAGGAGGGCGAGGGGGCGGCTCGTGGGCGTTGCGACGCCGGGCTGTCTGCTCCACTCGGC
175	cg23065715	SPEG	2	220299659		#N/A	Promoter	CGI	0.270406	0.299066	-0.0286609	5.58115e-10	0.0392219	0.609445	0.423963	0.547654	0.440539	0.412991	0.324334	0.602719	0.319659	0.744369	0.308273	0.298063	0.278825	0.883163	0.0202302	cg21144120	54726363	AAAACAATCACTTACAAAACTACCTCACATACTCAAACCAAAAACAACCA	63614430	AAAACAATCGCTTACAAAACTACCTCACGTACTCAAACCAAAAACAACCG	I	A	Red	CCATTCCAAACGAAAACAATCGCTTGCAGAACTACCTCACGTGCTCAAACCAAAAGCAGC[CG]GCAAATCCCATTTCTACACTCACCAACCTACTCCCACCACAACCATCTGGCTTTTTTCGA
176	cg05159804		17	44343776	なし	#N/A	intergenic	CGI	0.20358	0.233158	-0.0295788	5.62154e-10	0.162946	0.884172	0.912498	0.940195	0.636687	0.777644	0.863019	0.591158	0.864347	0.151949	0.0212024	0.965812	0.0695622	0.0416977	0.485138	cg27011480	64628444	AACCAAAATCCCCACAAATTAATCAAAACAAAAACAAAACTCAATATTCA	46612346	AACCAAAATCCCCGCGAATTAATCGAAACGAAAACGAAACTCGATATTCG	I	A	Red	AATTTCAGTTTAGGCCAAAATCCCCGCGGGTTGGTCGGGGCGGGAGCGGGGCTCGGTGTT[CG]GGGCTGACGGCGGGGGCGAGGCCATGGTTCTCACACCATCCAGAGGAAGCATGGCTGCGA
177	cg15138125		1	157948893	なし	#N/A	intergenic	CGI	0.353471	0.40156	-0.0480894	5.738e-10	0.237597	0.10375	0.120128	0.114407	0.0373352	0.313071	0.23052	0.0004012	0.17005	0.184013	0.174757	0.0445465	4.57557e-07	0.195372	0.242069	cg05924191	72655438	TCTTAAATCTTTCATTTCTTATTCRCTTACTTTCRTAAAATCCTCACATC	NA		II			CAATGTTGCCTCAAGGCTGAAAGCCTGTTGATTTTCTTGTCTTGACTAGTACCATTAAAA[CG]ATGTGAGGATTTCACGAAAGTAAGCGAACAAGAAATGAAAGACCTAAGAGAAACACACAC
178	cg22735601	HSP90AB2P	4	13334645		#N/A	Promoter	Others	0.809548	0.772727	0.0368211	6.03421e-10	0.0509642	0.150216	0.239465	0.226761	0.14024	0.11868	0.07797	0.0297913	0.0600439	0.0320432	0.374858	0.0351772	0.0698626	0.0553763	0.848297	cg25198113	25704497	TACAACTAATAACAAAATACAACCTCTAACCCAAAAAATACAAACCCACC	NA		II			AAACAGGAAGCTGCAGCTGGTGGCAAGATGCAACCTCTGGCCCAAAGAATACAAGCCCAC[CG]TAAGTCCTCACACTTTCTCACTAAGGCAGTTTCCACTCTGCTCATGCAGTGCCCAACCTG
179	cg27446137		4	77723198		#N/A	intergenic	CGI	0.544459	0.603882	-0.0594231	6.3188e-10	0.959788	0.0953094	0.103888	0.119906	0.0745887	0.276677	0.27739	0.100751	0.123008	2.89572e-05	0.744219	0.0496393	0.379772	6.59631e-06	0.0860672	cg23652484	47696420	CTACACCAACCCATCCTACATAAAAAAAACAACTAAATCCCRAAAAAACC	NA		II			CAGAGAGGGCAGGCAGGGGGCCTGGCTCCAGCCCCGGCTTCCTAGGAAGTTGTGACCCTA[CG]GCCCTCTCGGGACTCAGCTGTCCTTTCCATGTAGGATGGGTTGGTGCAGGTGATCTCCGC
180	cg22999268	ZMYM2	13	20532672	なし	#N/A	Promoter	CGI	0.0450841	0.0622005	-0.0171164	6.44976e-10	0.953958	0.860346	0.831725	0.849568	0.616522	0.952168	0.820254	1.13388e-08	0.214297	0.631356	5.69055e-06	0.359299	1.58164e-06	0.000240027	0.20199	cg00543443	21673347	CACAACCAATAAACRAACACAACCAATAAACAACCACAACAAAAACCTCC	NA		II			CAAGGTCTGGGCACAGCCAGTGGGCGGGCACAGCCAGTGGGCAGCCACAGCAGAGGCCTC[CG]TTATCTGCAGGGCAGAGGGCTCGGCCTGTCCCGGGGCCCCCCAGTTCACCCGCCGGCCCG
181	cg23200371	RAB5B	12	56367680	①breast cancer de Groot JS, Pan X, Meeldijk J, van der Wall E, van Diest PJ, Moelans CB. Cell Oncol (Dordr). 2014 ②alcoholism Easton AC, Rotter A, Lourdusamy A, Desrivières S, Fernández-Medarde A, Biermann T, Fernandes C, Santos E, Kornhuber J, Schumann G, Müller CP. Psychopharmacology (Berl). 2014 ③prostate cancer Mahapatra S, Klee EW, Young CY, Sun Z, Jimenez RE, Klee GG, Tindall DJ, Donkena KV…	#N/A	Promoter	CGI	0.0320445	0.0469939	-0.0149494	6.60702e-10	0.589534	0.761254	0.803083	0.966825	0.850769	0.704928	0.926854	0.673799	0.82338	0.316546	0.170373	0.459259	0.408967	0.273536	0.908235	cg07183876	74692305	ATTCCCAACCCAACCAATAATCAAACATCTACAAACAAAAAAATCTACAC	NA		II			ATTGGCAAGACGGAACTAACTTATTTGGAAAAGTTTGATTTCTGCCATACCCGGCTGGCG[CG]TGTAGATTTCTTTGCCTGCAGATGTTTGACCACTGGTTGGGCTGGGAACAAGCGGGGCTC
182	cg23512275	LOC284837	21	45232595		#N/A	Promoter	Others	0.419767	0.459216	-0.039449	6.97816e-10	0.00954648	0.410611	0.804922	0.602324	0.718588	0.884923	0.72855	0.436863	0.411875	0.454959	0.107175	0.418424	0.000556452	0.818107	0.101656	cg12869949	68729330	AATTTACTATCATCCTATAAACTTCCCACACAAAACAAAAACCTAATAAC	NA		II			CGGCCCGTATAGATTTGCTGTCATCCTGTAGGCTTCCCACACAAGACAGAGGCCTGGTGA[CG]CACAGCGGGAACCCGGGGCTTGCAGGGTTAAGTACTCCCTGCCTCCTGGCTGGGGGTTCC
183	cg04637454		6	41651066		#N/A	intergenic	CGI	0.271142	0.308063	-0.0369212	7.2148e-10	0.628695	0.763913	0.698794	0.908294	0.809868	0.464182	0.794922	0.255928	0.409605	0.174232	0.770824	0.517216	0.0342989	0.323561	0.442568	cg13142134	40624323	AAAAAATAAAAATCAAAATCATACCCATAAATAATCRAAACTACTAAACC	NA		II			TGAGCGGCCTGGCAGCCGGCTTTGCCATAGACATCTTGGGGGACGCCGGTGTGCGAGCCA[CG]GCCCAGCAGCCCCGACTATTCATGGGCATGATCCTGATCCTCATCTTCCCCGAGGTGCTC
184	cg04293460	GTF2A1	14	81688339	なし	#N/A	Promoter	CGI Shore	0.642837	0.688619	-0.0457824	7.34755e-10	0.25474	0.175184	0.256705	0.365288	0.381708	0.278127	0.27568	0.00648977	0.9064	0.690307	0.0141455	0.979312	0.433102	0.797317	0.192845	cg09639931	31687307	AAAAATTCACATACCTACTACCACATAAACACCAAAAAATCTAACAATCA	58640502	AAAAATTCGCATACCTACTACCGCGTAAACGCCAAAAAATCTAACGATCG	I	C	Grn	ACGCGAGGCGCGAAAAGTTCGCATGCCTGCTGCCGCGTGGGCGCCAGAGGATCTGGCGAT[CG]CCTGCAGCGCCGTCGCCCCGCCCCCGCGCGCGAGAATCGAAGCACGCACGCGTTCTCCTG
185	cg07183876	RASGRF2	5	80257268		#N/A	gene body	CGI Shore	0.335108	0.384709	-0.0496012	7.86876e-10	0.0362419	0.849152	0.991819	0.907085	0.64957	0.762538	0.81416	0.0272293	0.282705	0.0671084	0.29839	0.0517409	0.804276	0.696414	0.00269485	cg16284279	53716367	CTCTTCACAATTACTACTTAATAAAAATATATAAATACCTTTACTCCTCC	NA		II			ATCCGCAGGCAGGCTGTGGAAAATTGTGAAAAACACACATCTCAGAACAATCTCAGCCAA[CG]GAGGAGCAAAGGTATTTATACACTCTCACCAAGTAGCAATTGTGAAGAGCTGCCCAGTGG
186	cg10563109		6	5087749	なし	#N/A	intergenic	CGI Shore	0.622484	0.730611	-0.108128	8.37455e-10	0.082531	0.474904	0.799706	0.665989	0.990754	0.595254	0.671003	0.0264213	0.44705	0.944185	0.511893	0.0614407	5.54491e-06	0.267844	0.756347	cg04993682	36607467	TCCAAAACCACCACAAACTCTAATTAACCAATAAAATTAACCTAAAAACA	42604487	TCCGAAACCGCCGCGAACTCTAATTAACCGATAAAATTAACCTAAAAACG	I	A	Red	GCTTCGCCGCCCGGGGGCGACCTCCCCGCACCACACGCTTCCCCGAGGTCGCTCTTCTCC[CG]CCCCCAGGCTAACTCTATCGGCCAATCAGAGCCCGCGGCGGCTCCGGATCCGAGGGGCCG
187	cg16355231	PEX10	1	2344979	①Geleophysic dysplasia (GD), acromicric dysplasia (AD) and Weill-Marchesani syndrome (WMS) , Wang Y, Zhang H, Ye J, Han L, Gu X. J Hum Genet. 2014 Aug 21. doi: 10.1038/jhg.2014.73. GDは他にも多数論文あり 日本も ②osteoarthritis (OA) Snelling S, Rout R, Davidson R, Clark I, Carr A, Hulley PA, Price AJ. Osteoarthritis Cartilage. 2014 Feb	PEX10	Promoter	CGI Shore	0.287999	0.373252	-0.0852539	8.53196e-10	0.0351779	0.903012	0.99494	0.839656	0.811687	0.655367	0.558936	0.0126119	0.00342746	0.615236	0.173278	0.00881907	0.0834793	0.000739961	0.939386	cg14389669	67752366	ACCCCTACATCTCAAAAACTTTCTAAAACTCATAACCTAAAACACAATCA	29765463	ACCCCTACATCTCGAAAACTTTCTAAAACTCGTAACCTAAAACACGATCG	I	T	Red	CCACCTGCTTAGGCCCCTGCATCTCGGGAGCTTTCTGAGGCTCGTGACCTGGGGCACGGT[CG]TCCCGGAAGTTCAGCCTTTCCCTCCGTACAACGGAGCCATCAGACGGGACACCTCATACA
188	cg12451679	ZC3H4	19	47617189	なし	#N/A	Promoter	CGI Shore	0.142967	0.108007	0.0349599	8.63379e-10	0.469404	0.0713383	0.144164	0.107974	0.186877	0.556465	0.620512	1.63891e-15	9.45072e-05	0.0161058	0.0645144	0.0187256	0.764642	0.134648	0.0526476	cg16376036	51613316	ATACACTCACTAAAATAAAAAATCCATACAAACCCCAAACAACTAAAACA	52644322	ATACACTCACTAAAATAAAAAATCCGTACGAACCCCAAACGACTAAAACG	I	T	Red	AGGGACGCGCCGGAGCGGGACCGACGGGACCGAGCGAGCGACCGACGCGCCACCCGCCGA[CG]CCTCAGCCGCTTGGGGCCCGCACGGACCCTCTACTTCAGTGAGTGCATCCAGGGTCGCAG
189	cg19529472		8	143534954	なし	#N/A	intergenic	CGI Shore	0.114215	0.132678	-0.0184628	8.84298e-10	0.677113	0.973519	0.709968	0.668762	0.817626	0.567623	0.513839	0.53641	0.389037	0.120386	0.532232	0.544668	0.609698	0.181211	0.237247	cg09314434	10732324	AACTCTAACTTCTCRAACTATAACTACTACTACCCATCCTTCCAAAAATC	NA		II			CATCCAGGGTGGACTCTGGCTTCTCGGGCTGTGGCTGCTGCTGCCCATCCTTCCAGAGGT[CG]CTGGGGTCAGTGGCTGGGGTGAAGGTGATGAGCAAGGGCCGGGACATGGCTTTTGGGAGA
190	cg04876424	RBM24	6	17280551	myeloma Walker BA, Wardell CP, Brioli A, Boyle E, Kaiser MF, Begum DB, Dahir NB, Johnson DC, Ross FM, Davies FE, Morgan GJ. Blood Cancer J. 2014	#N/A	Promoter	CGI Shore	0.591219	0.640524	-0.0493047	9.9e-10	0.685105	0.411821	0.472081	0.562493	0.486305	0.288108	0.366389	0.00450479	0.261239	0.0129924	0.545746	0.283623	0.748428	0.841135	0.650462	cg04720592	34699327	AAAATTAAATCCAAATCTTTACAACCCAAACCATTATCTTTAACCAAAAC	NA		II			GCTGGAGGAGGCAGGCATCAAAGTGCACGACGTCCGGCTGAATGGCTCCGCAGCTGGCCA[CG]TTTTGGTCAAAGACAATGGCTTGGGCTGCAAAGACCTGGACCTAATCTTCCATGTGGCTC
191	cg04974775	TRIM36	5	114516854		#N/A	Promoter	CGI Shore	0.721012	0.78196	-0.0609484	1.0075e-09	0.288499	0.128086	0.202229	0.15925	0.121944	0.255598	0.143765	0.941774	0.696637	0.763701	0.0627834	0.590886	0.0515605	0.616756	0.00124403	cg14785609	71659440	TCAATCTCCCATTTCATTAACTAAAAAATAAACTAAAACCACAAAAAACC	NA		II			GCCACCCGGCGCCTCGCCCCTCGACCCCGCGGCAGCTGGGCCCGGGCGCTCTGCTTCCCT[CG]GCCCTTTGTGGCTCTAGTTTATTTTCCAGTTAATGAAATGGGAGACTGAGTCCCTGCCGC
192	cg17168172	PPPDE2	22	42018038	①breast cancers Huang CC, Tu SH, Lien HH, Jeng JY, Huang CS, Huang CJ, Lai LC, Chuang EY. PLoS One. 2013 ② gastric cancer Lee YJ, Jeong SH, Hong SC, Cho BI, Ha WS, Park ST, Choi SK, Jung EJ, Ju YT, Jeong CY, Kim JW, Lee CW, Yoo J, Ko GH. Int J Oncol. 2013 など	#N/A	Promoter	CGI Shore	0.115174	0.146528	-0.0313532	1.05184e-09	0.521592	0.871751	0.875416	0.803157	0.773596	0.655887	0.566369	0.159738	0.0333265	0.732558	0.225999	0.185742	0.000398788	0.146658	0.640723	cg22429776	28635339	AAAAAAAAACCAAATAATAAAATCACCACAACAACCATCAAAAAAACCCA	26713301	AAAAAAAAACCGAATAATAAAATCACCGCGACGACCGTCGAAAAAACCCG	I	C	Grn	TTAGGAGACGTCACTCCCGCGCATAACTGACATGGGGCCCTCTTGGTCGGCGTTTCCGGG[CG]GGTCCTTCCGACGGCCGCCGCGGTGATTCCATCACTCGGCTTTCTTCCCGGCCTGCCTCG
193	cg16318112	AGRN	1	969254	なし	#N/A	gene body	CGI	0.0783445	0.102867	-0.0245228	1.05392e-09	0.811552	0.243227	0.185905	0.214997	0.108523	0.123515	0.231828	0.768612	0.358067	0.162245	0.513395	0.0287777	0.328664	0.277977	1.06088e-09	cg23512275	67617471	ATTACCTTAAACTTAATAACTTCACCACCACTACATATCAACRCCCAACC	NA		II			CTGTGCAACAAATTACCTTGAACTTGGTGACTTCACCACCACTGCATGTCAGCGCCCAGC[CG]TAGACGAGGGTTTGGGAGGCATGGCTGGGCCTGCCCAGGGCTCCCTGGCTGAAGTGGGTG
194	cg04850999	C10orf11	10	77872084	なし	#N/A	gene body	CGI	0.585018	0.654786	-0.0697681	1.07919e-09	0.696203	0.0485476	0.101085	0.0502348	0.0723309	0.0609235	0.0788741	0.659621	0.0852457	0.980682	0.00768135	0.734522	0.411535	0.569654	0.893094	cg09067967	18714412	CACTTTAACCAACTCAACAACTCCACCCCTACCACAAACAACACTAAACA	21780464	CGCTTTAACCAACTCAACGACTCCGCCCCTACCGCGAACGACGCTAAACG	I	A	Red	GCTGGGCAAATCCGCTTTGGCCAGCTCAGCGGCTCCGCCCCTACCGCGAGCGGCGCTGGG[CG]GGGCTGCGTGCGTGGCGTGTCCGCTGGACCAGGGGACGGGGGCGCGCCGCAGGTGTAGGA
195	cg22744079	DCHS2	4	155410860		#N/A	Promoter	CGI	0.628861	0.713445	-0.0845838	1.0856e-09	0.973371	0.00669676	0.00873704	0.0158297	0.0122172	0.0164234	0.0146139	0.0467071	0.980741	0.0943306	0.119002	0.57432	0.00647537	0.520698	0.256828	cg04202002	45690485	TTAACTCCCAAAAACRCCTAAAAAACTCTAAACAAATAAAACCTCCATCC	NA		II			AGACCCACAACTTAGCTCCCAAAGGCGCCTGGAGGGCTCTGGGCAAATGAAGCCTCCATC[CG]GGATGCACGGACTTGTGCTGCTACTGTTCCCTCCTGGGCTGGAGCGGGCCCGACTGGGAA
196	cg24010336	FBXO17	19	39467258	なし	#N/A	Promoter	CGI Shore	0.689029	0.750308	-0.0612789	1.09623e-09	0.0119381	0.904507	0.983176	0.812866	0.81058	0.562385	0.833423	0.614203	0.0728002	0.49508	0.696413	0.460016	0.00161476	0.872265	0.354385	cg05072008	27763463	CTTTCAACCAAAAAACATTACTAAACACCCRCTCACRTACTATATAAAAC	NA		II			GCGCCCCCTCTTGAATTCAGGCCTAGCACATCACCTCCGCCCCTCGCACCCTGCAGTCTG[CG]CTCCATACAGCACGTGAGCGGGTGCTCAGCAATGTTCCCTGGCTGAAAGAACCGCATAGA
197	cg21304158	SNED1	2	241937034		#N/A	Promoter	CGI Shore	0.43432	0.467707	-0.0333868	1.09643e-09	0.011098	0.358394	0.597721	0.48956	0.196614	0.70377	0.73818	0.00188968	0.000306133	0.0914195	0.000114353	0.240664	0.332369	0.154971	0.140812	cg09637273	11777395	ATCCTTAACCAAACCCTAATAACCTCCATAACCCCAAAATCACAAAAACA	23703331	ATCCTTAACCGAACCCTAATAACCTCCGTAACCCCAAAATCACAAAAACG	I	T	Red	GCGTTGCGAGTCCGGGCAGGGTGGGCGGGACGAGGTGCGATCGCCGGCTCGCCTTCGCTA[CG]CCCTTGTGATCTTGGGGCCACGGAGGCCACCAGGGCCCGGCCAAGGATCGGATGCCACTC
198	cg06507285		3	180587900		#N/A	intergenic	Others	0.335672	0.365922	-0.0302501	1.10151e-09	0.544744	0.0870222	0.149396	0.163357	0.191025	0.533472	0.284418	0.0122017	0.0555467	0.000169437	0.420171	0.187485	0.381364	0.160119	0.0113146	cg05123976	26625389	RAATTAAAAATATATCCAAACCAAAAATATCCTTTCAAATCTCTCTCCCC	NA		II			GGCAGAGGTCCGGGTTGGGGATGTATCCAAACCAGAAATATCCTTTCAGGTCTCTCTCCC[CG]AGACAAACCCCGGCAGGGTCTGCTCCTCCCGGAGCCGGCTTGCAGGCGTGTTGGGGGAAG
199	cg03614513	TSPAN2	1	115632038	①pulmonary carcinoids Swarts DR, Henfling ME, Van Neste L, van Suylen RJ, Dingemans AM, Dinjens WN, Haesevoets A, Rudelius M, Thunnissen E, Volante M, Van Criekinge W, van Engeland M, Ramaekers FC, Speel EJ. Clin Cancer Res. 2013 ②breast cancer Kim MS, Lee J, Oh T, Moon Y, Chang E, Seo KS, Hoehn BD, An S, Lee JH. Oncol Rep. 2012	TSPAN2	Promoter	CGI	0.0806604	0.092645	-0.0119846	1.19236e-09	0.364363	0.302513	0.313919	0.392741	0.443782	0.3646	0.353906	0.535565	0.147645	0.313026	0.840081	0.967602	0.0138045	0.194787	0.288192	cg12614687	74632351	CCAAAAATTAATAAAAAACCACAATCTCCRACTAAATATAAAAACTTATC	NA		II			CCCCAGAAACCCGCCTCGGATACAGCCGCTCTGCCCTGGGAGGAACAAGTGCCGTAGGCC[CG]ACAAGCCCCCATACCCAGCCGGAGACTGTGGCTCCCCACCAACTCCTGGCAACTGGCGCC
200	cg14074251	SPEG	2	220299116		#N/A	Promoter	CGI Shore	0.707911	0.756374	-0.0484633	1.25168e-09	0.789883	0.431815	0.417819	0.355097	0.51148	0.228216	0.130927	3.99893e-05	5.1519e-06	0.00025742	0.00521031	0.0506387	0.0966303	0.245697	0.455189	cg05159804	52803494	CRCAAAAATTTCTCCCTCTTCCTTCCTAAAAAAAACRAACACATAACCTC	NA		II			AGGCTGTGATGCTATCCTCGCCCGCAGATCACAGGACAGACATTCTCGGGGACAACTTTG[CG]AGGCCATGTGCTCGTCCCCCTTAGGAAGGAAGAGGGAGAAATCCCTGCGGCTCGGTTTTG
201	cg05973262	NOTCH4	6	32191895	なし	NOTCH4	Promoter	Others	0.494378	0.535905	-0.0415266	1.25993e-09	0.0705238	0.996308	0.971983	0.946862	0.872791	0.36757	0.600505	0.408498	0.422828	0.00105938	0.383073	0.505029	1.61082e-05	0.0867706	0.0699041	cg24642916	37764352	AAAAAACTAAAAAACCACAATCAAATTAAAATAATCCCCRCTCCRAAAAC	NA		II			GGGCATTTCTTGGAGGGCTGGGGGACCACAGTCAAGTTGAGGTGATCCCCGCTCCGGGGA[CG]GAGTAAGGCAAGGAGGCGGGATCGGAATGTTGGAGGCAGAACCGCAAGCTCCCAGGGCCA
202	cg19800096	APEH	3	49711245		#N/A	Promoter	CGI	0.025461	0.0534882	-0.0280272	1.27497e-09	0.000211495	0.383106	0.22774	0.294344	0.184021	0.25	0.24979	0.866887	0.989748	0.320953	0.173121	0.767477	0.391951	0.666531	0.101467	cg23250574	40613384	AAAACATCATTAAACTATTTCCAAAACTAAACACTTCAAAAACATACCCA	62690339	AAAACGTCGTTAAACTATTTCCAAAACTAAACGCTTCGAAAACGTACCCG	I	C	Grn	GCTTTTTTCGAAAGCCACCAATACCAGCCGCTACTACACCTCAAACAAAACCTAGCTACG[CG]GGTACGCTCCCGAAGCGTTCAGCTCTGGAAACAGCCCAACGACGCTCTCAAAAGCCGACA
203	cg17087669	MAPK13	6	36099123	①autism spectrum disorders Paemka L, Mahajan VB, Skeie JM, Sowers LP, Ehaideb SN, Gonzalez-Alegre P, Sasaoka T, Tao H, Miyagi A, Ueno N, Takao K, Miyakawa T, Wu S, Darbro BW, Ferguson PJ, Pieper AA, Britt JK, Wemmie JA, Rudd DS, Wassink T, El-Shanti H, Mefford HC, Carvill GL, Manak JR, Bassuk AG. PLoS One. 2013 ②epilepsy Mei X, Wu S, Bassuk AG, Slusarski DC. Dis Model Mech. 2013	#N/A	gene body	CGI Shore	0.141108	0.156244	-0.0151359	1.33448e-09	0.272318	0.123784	0.243828	0.259993	0.212502	0.477366	0.38341	0.000774159	0.0123404	0.346914	0.143618	0.233133	0.625648	0.91061	0.733402	cg19379572	10600478	TATAAAAACAAATTCCACACATAACCTAACTTATAAAAACACAAACTAAC	NA		II			AAGACTCGAGTTGTAAAAACAAATTCCACACATAGCCTGGCTTATAAGGACACAGACTAA[CG]GGAAAGGCCGAGCTTTTAAAAATGGGGCTGGAGGAAGCGAGAAGGAAAGGATGTCACCGT
204	cg24642916	GPSM3	6	32163304	①melanoma Fernández-Pérez MP, Montenegro MF, Sáez-Ayala M, Sánchez-del-Campo L, Piñero-Madrona A, Cabezas-Herrera J, Rodríguez-López JN. Neoplasia. 2013	#N/A	Promoter	CGI	0.0239357	0.0300084	-0.00607269	1.36791e-09	0.405734	0.34547	0.382181	0.306242	0.207682	0.123894	0.147258	0.0996526	0.0246566	0.785386	0.689626	0.0632231	0.580649	0.55417	0.0549928	cg22149355	19676508	AAAACAAAACCAAACAAAAAAAACCACACAAAACAAAACAAAACAAAACA	30637372	AAAACAAAACCGAACGAAAAAAACCGCGCGAAACGAAACGAAACGAAACG	I	C	Grn	AGGGAGCAGGGCAGGGCAGGGCCGGGCGGGGAGGGCCGCGCGGGGCGGGGCGGGGCGGGG[CG]CCTCAGGCGCTGGCCGCCCGCAGGGGCCTCGCCATCACTCCCGGGCTCGCCGCGAGCAGC
205	cg14785609		1	157948816	①Alzheimer disease Cavallini A, Brewerton S, Bell A, Sargent S, Glover S, Hardy C, Moore R, Calley J, Ramachandran D, Poidinger M, Karran E, Davies P, Hutton M, Szekeres P, Bose S. J Biol Chem. 2013 ②melanoma Gao L, Smit MA, van den Oord JJ, Goeman JJ, Verdegaal EM, van der Burg SH, Stas M, Beck S, Gruis NA, Tensen CP, Willemze R, Peeper DS, van Doorn R. Pigment Cell Melanoma Res. 2013 ③lung aden…	#N/A	intergenic	CGI	0.351766	0.401655	-0.0498891	1.44647e-09	0.954601	0.435318	0.384007	0.224958	0.122822	0.181738	0.222856	1.02233e-05	0.412224	0.0965699	0.00754102	0.563628	0.290361	0.86047	0.00346948	cg17087669	18742412	AAAAAATAACCATCAAAAAACTAAACCRACCCTTTCAATCCRAAATCTTC	NA		II			GCGGTCAGGGGAGAAGGTGGCCATCAAGAAGCTGAGCCGACCCTTTCAGTCCGAGATCTT[CG]CCAAGCGCGCCTACCGGGAGCTGCTGCTGCTGAAGCACATGCAGCATGAGAACGTAGGTG
206	cg16284279		6	77743952		#N/A	intergenic	Others	0.75488	0.67467	0.0802098	1.55595e-09	0.131621	0.973221	0.909656	0.977788	0.981791	0.906062	0.959489	0.336317	0.876387	0.256402	0.040216	0.441649	0.0557506	0.321523	0.560106	cg26095395	74750484	TCCATACTACRACCATCTTTTCAACAAAAACATCTAAACTTTTTCCTATC	NA		II			TCCGTTGTCCCTCCATGCTGCGGCCATCTTTTCAGCAAAGGCATCTGGGCTTTTTCCTGT[CG]GTCAGCGGGTGACTCCTTCCTCCGTCGTCCCTCCATGCGTGCGGCCATCTTTTCAGGAAA
207	cg02510471	HOXC11	12	54368639	?	#N/A	gene body	CGI	0.153921	0.176438	-0.0225167	1.57057e-09	0.804044	0.122968	0.201245	0.229722	0.177952	0.362581	0.439582	0.665334	0.564585	0.0478648	0.0561445	0.103733	0.200684	0.0840412	0.0225547	cg16374663	19666473	TCAAACACCAAAAAATCTTAACTATTTTCTACCTACAAAACCAACAACCA	62680334	TCAAACACCGAAAAATCTTAACTATTTTCTACCTACGAAACCAACGACCG	I	A	Red	GTCACCACCACGCTGGTCCCCGCGTACGCCCCGTCACATTGTGTCTGTGTGGGCCCATGC[CG]GCCGCTGGCCCCGCAGGTAGAAAACAGCCAAGACCCCTCGGTGCCTGAGAGCAAGGAGCG
208	cg18810310		14	103691834		#N/A	intergenic	Others	0.467649	0.514969	-0.0473197	1.59366e-09	0.00547855	0.573113	0.887776	0.557005	0.470888	0.164735	0.257097	4.55453e-06	0.0320789	0.996486	0.0111894	0.00145231	0.00132091	0.534661	0.0380049	cg11968118	28699362	ACTTCCTTAAAAATTATCCTAACTACAAAAAACTACCTCTCACAAATCAC	NA		II			CACAGCAAAATACTTCCTTGGGAGTTGTCCTAACTGCAGGGGGCTGCCTCTCACAAGTCA[CG]TCTTCTCCCCGGGGGAAGTCCATATCCAAAGACTGCTCAGTGCAGGCCTCAAAGACCTGG
209	cg16376036	PAFAH1B2	11	117015095	なし	#N/A	Promoter	CGI	0.162172	0.180278	-0.0181068	1.64181e-09	0.491847	0.720088	0.568942	0.676789	0.689744	0.628279	0.58422	0.00963099	0.902451	0.0266523	0.289997	0.520781	0.0204643	0.183585	0.00780949	cg23890282	27628364	TAAAAAAACAATCAAAAACAACTAACAAAACCRAAAATACRCRACCTAAC	NA		II			AGGCCTGGAAATGAGAAGACAGTCAGAGGCAGCTGACAAGGCCGGAAGTGCGCGGCCTGG[CG]CCGACAGGAACGGGGGGTCCTCCGGCGGACACACGCGCGCCCAGGGCCCTCCCCTGCGCC
210	cg20432211		4	77342104	①lung carcinomas Cotugno R, Basile A, Romano E, Gallotta D, Belisario MA. Cancer Lett. 2014 他の癌やcardiomyopathyなど	#N/A	intergenic	CGI	0.400114	0.503334	-0.10322	1.66218e-09	0.9876	0.103971	0.115545	0.109216	0.160708	0.138817	0.107098	0.00758787	0.9506	0.366964	0.242107	0.711529	0.924523	0.0511521	0.267008	cg17076667	67745374	CCTAACCCAAAACACACTTAAACTAAATATTCCAAATCTAAACCTCAACC	NA		II			AGCGCTGGCTCCCTGACCCAGAGCACACTTGAACTGAATGTTCCAGGTCTGAGCCTCAGC[CG]AGCGTGGCTGGGCGAAATGGAAGCCTTTCTCTCCTGCTGCCTCTCCTGCTGCATTTTACC
211	cg11174255		4	1513259		#N/A	intergenic	CGI Shore	0.803771	0.665076	0.138694	1.68982e-09	0.385656	0.513399	0.726628	0.75017	0.572886	0.936697	0.852918	0.00177462	0.288175	0.00411956	0.256577	0.559884	0.698324	0.470784	0.245953	cg10112270	38763329	TATAACTACAAAATACAAAATTTTAATCACCCRTTACATCCTCTAACRTC	NA		II			TAGCCATGCAGTGTGGCTGCAGAGTACAGGATTTTAATCACCCGTTGCATCCTCTGGCGT[CG]GGCAGGGCTGGACTTCAGGCTGGGTTTTCCCCGTTCCCAGCTGCACCCACGTCGTGTCTC
212	cg03492827		7	72838601	なし	あり	intergenic	CGI	0.31562	0.349216	-0.0335964	1.77815e-09	0.0691585	0.839666	0.860224	0.926217	0.654803	0.671465	0.951704	0.888994	0.312482	0.236152	0.666459	0.818374	0.148451	0.0231577	0.683451	cg24004478	39689323	CRAAAAAAAAATCTACATCTCCATAAAAAAATCTAAATCTCCAAAAAAAC	NA		II			CCCCGTCGGAAGTGGGGGCTGCCTCCCGGAGCCGCAGCTGCCCCTCCCCCAAGACGCGGA[CG]CCCTCCTGGAGATTCAGACCCTCTCATGGAGATGCAGACCCCTCCCCCGGATCCAAACCT
213	cg17330048	RASGRF2	5	80257322		#N/A	gene body	CGI Shore	0.558797	0.631843	-0.0730469	1.80017e-09	0.464047	0.209742	0.177842	0.167934	0.312609	0.160063	0.141888	0.398472	0.861288	0.766547	0.577653	0.299171	0.454044	0.745678	0.223222	cg02093808	24808471	TCCAATAAAAAAACAATTTATTAAACATCTTCCATATACAAAACAAACAC	NA		II			CAGCAGCTCATTCCAGTAAAGAAACAATTTATTGGGCATCTTCCATGTGCAGAACAAACA[CG]AGGCACCGGAAGATTCCAGAAATGAACACGAGTCGCTCCGGGTCCTCAGAAGAACCCCAC
214	cg16898493	LMF2;NCAPH2	22	50946451	なし	#N/A	Promoter	CGI	0.0379516	0.0187357	0.019216	1.85873e-09	0.00253973	0.543337	0.441367	0.470582	0.33631	0.967414	0.723365	0.403226	0.179385	0.151999	0.637215	0.0393685	0.173252	0.00878582	0.607326	cg26669825	37627370	ACTACTAAACTATAAACCCTCACTTCCACCACCAAAAAATTTCAAAATCA	25759394	ACTACTAAACTATAAACCCTCACTTCCGCCGCCAAAAAATTTCGAAATCG	I	C	Grn	TGAACCTTCACCACTGCTGGGCTGTGGACCCTCACTTCCGCCGCCAGGAAGTTTCGGGGT[CG]CCCACCTTCCCTCCCAGGCTGCTCCGCGTCGGCGGCGCCCCGCGCGATTGGCTGCGCCGC
215	cg22970003	PTPRN2	7	157406032		PTPRN2	gene body	CGI	0.313754	0.219856	0.0938975	1.88315e-09	0.809409	0.479674	0.608954	0.552527	0.714175	0.569205	0.628015	0.0115162	0.46572	0.452579	0.00692598	0.627474	0.902365	0.530159	0.646767	cg19529472	12794471	ATAACTTCTAAATAAACACRCACAAACCTAAAATCCCCCTATAAACAACC	NA		II			TCGGCAGAGCTGTGACTTCTGGGTAAACACGCACAGGCCTGGGATCCCCCTGTAGACAGC[CG]GCGTGCACACAGAGGAAGTGGCACTCACTAGACGCGTGGGTGCCCATGTGAACACCCTCG
216	cg23897302	AMN	14	103393970	なし	#N/A	gene body	CGI Shore	0.531897	0.586485	-0.0545883	1.98002e-09	0.894037	0.00112194	0.00170308	0.00200194	0.000297467	0.00200899	0.0014238	0.00830973	0.605394	0.0140827	0.00381797	0.788168	0.001463	0.00924905	0.000841519	cg03483944	63766496	AAACTTTATAACCTCATCRAACACACAAAAACCTCTTCCAAAAACTCTCC	NA		II			CTCTGGTGGAGGGGCTTTGTGACCTCATCGGACACACAGGGGCCTCTTCCAGGAACTCTC[CG]GGGACTGTGGGCTCCCTTCTCCTCCAGGGATACAGCCTGGAGTTTTTTGTTTGTTTGTTT
217	cg14207833	UPF1	19	18945153	prostate cancer ,leukemia など様々	#N/A	gene body	CGI Shelf	0.568416	0.516956	0.0514596	1.99257e-09	0.910362	0.0120444	0.024156	0.0186009	0.019428	0.00391189	0.00469252	3.5337e-14	0.00232224	0.598388	2.123e-06	0.000784845	0.26169	0.233336	0.00240727	cg24158363	50773380	AAACAAAAACCAAAAAATATTACTACTTCAACAACCAAACAACAACAACA	25632510	AAACGAAAACCAAAAAATATTACTACTTCGACGACCGAACGACGACAACG	I	A	Red	AGCGCTTGCTCCCGCCGCCGTCACCGCCACAGGCACAGACTCTGCCACAGCCGCCGCCGC[CG]CTGCCGCCGCCCGGTCGCCGAAGCAGCAATACCTCCTGGCTTCCGCTCCCCGTCGGTGTC
218	cg21195491	C9orf98	9	135753121		#N/A	Promoter	CGI Shore	0.663591	0.709283	-0.0456917	2.04087e-09	0.579336	0.609945	0.756932	0.981435	0.636826	0.607929	0.520691	2.30674e-05	0.00227146	0.0155193	0.152128	0.0940116	0.00122834	0.850316	0.182035	cg03436956	12727491	AACAACACTCCTCTTCAAACAAATAAAAAACTTAAAATCTAAAAAACTCA	64693364	AACGACGCTCCTCTTCGAACGAATAAAAAACTTAAAATCTAAAAAACTCG	I	A	Red	CTTTGGGGTGATGACGACGCTCCTCTTCGAACGGGTGGAGGACTTGAGGTCTGAGGAGCT[CG]AGGCCGTGATGAGGGCGAATGCCATTTGTTTGGATGCGGTGATCGGGCCTCCCGGGTAGA
219	cg04891961	ANKRD13B	17	27939900	なし	#N/A	gene body	CGI	0.419591	0.474917	-0.0553258	2.10205e-09	0.9237	0.0112873	0.0257776	0.0205238	0.0126262	0.026291	0.02366	0.000603984	0.93044	4.82141e-05	0.0362668	0.358559	8.17332e-05	0.634421	0.174221	cg12610079	52765372	TTTTCAACCCTATTACAACCTCCACCTAAAAACAAACTTAAAATTATTAC	NA		II			CCTGGGGCAAGTTTTCAACCCTGTTACAGCCTCCACCTGGAAACAGACTTGGGGTTGTTG[CG]GGGGGGCATGGTGGGAGGGAGACCAGCCCTTCATTTTGTGTGGGAGCTGGGTGAGGCCTG
220	cg14389669	ADAMTSL2	9	136399386		#N/A	Promoter	CGI	0.308297	0.354013	-0.0457164	2.45131e-09	0.85463	0.713341	0.767942	0.994353	0.563126	0.575795	0.623358	0.071312	0.0153593	0.00130461	0.936594	0.339437	0.16073	0.735516	0.0475762	cg23261715	55759379	TACAAAACCACATAACACAAAACCACCTAAATATATATACCCCTACACAC	NA		II			TGTGCACTCACACTTGTCTGGATAGGTGTGTACTTAAGTTTGCATGTTTTTTTCTGTGTG[CG]TGTGTAGGGGCATATACATCCAGGTGGCTTTGTGCCATGTGGCTTTGTACCCCAGGCTCT
221	cg05123976		17	45949677	なし	#N/A	intergenic	CGI	0.409553	0.456163	-0.0466105	2.48101e-09	0.111518	0.757264	0.527036	0.782614	0.805715	0.893055	0.871864	3.62414e-06	0.0435587	0.00039877	0.712689	0.014526	0.771588	0.389675	0.687941	cg01904727	51781355	TATCTTTCTAATATAATATCAAATTATAATTACAAAACCCTTTCCTCAAC	NA		II			AGGTGTGGACCCTAGAAATATTAGGAAATATCCTAAGACAAAAAATTAGGCAAAATTTCA[CG]TTGAGGAAAGGGCTCTGCAATCATAATTTGACATTACATTAGAAAGACATCAGGAGGATA
222	cg00513208	UPF2	10	12085641	salivary gland adenoid cystic carcinoma Bell A, Bell D, Weber RS, El-Naggar AK. Cancer. 2011	#N/A	Promoter	CGI Shore	0.491569	0.544907	-0.0533383	2.52835e-09	0.360513	0.6669	0.682488	0.764631	0.758713	0.544522	0.963346	0.00456873	0.454506	0.0699845	0.0280557	0.916522	0.780011	0.182284	0.0625427	cg24010336	65700402	CATATCTACCACTATACTAAATACTTTATATACATAACCTCCTCATAAAC	NA		II			GCCCACTGGCTCATATCTGCCACTGTGCTAAATGCTTTGTATGCATGACCTCCTCATGGA[CG]CCTCTCCCGAGAAACTGAAGTCCAGAGATACCTGGTCTGTTGCACGTAGTCCAAGTCGCT
223	cg12675848		9	125109120		#N/A	intergenic	CGI	0.252752	0.287917	-0.0351646	2.58803e-09	0.0200839	0.630196	0.799642	0.891196	0.970511	0.952687	0.971794	0.783363	0.0556824	0.19147	0.135847	0.725547	0.0583477	0.260614	0.673583	cg00929523	74771359	TAACTCTAATTTATTTTCCAATTAATAAAATAAAAAACTAAATCCCTACC	NA		II			TCGGCCCTTTGTGGCTCTAGTTTATTTTCCAGTTAATGAAATGGGAGACTGAGTCCCTGC[CG]CTGCCCCTGGAGACGCCGGAGTTCTGAAGGCATCTCCTCCGCGAGACTCCAGCCTGCTTC
224	cg19881928	SCN4A	17	62039009		#N/A	gene body	Others	0.122416	0.164124	-0.0417088	2.61853e-09	0.86564	0.0403336	0.0612014	0.0421927	0.00767259	0.0381024	0.027129	0.0173702	0.309837	0.484013	0.00468834	0.547871	0.422272	0.522974	0.000140797	cg12210255	14626394	CRAATTAAATAAATAAACAACAAAATCCAACRTCAACRAAACAAAAACTC	NA		II			GAATTTCCCTCCGAGTTGGATAAATAAGCAGCAGAGTCCAACGTCAACGAAACAGGAGCT[CG]CTGGGCCGCACAAAAGCGGCTTTCAGCAGCGGCGGCGCCTCCGGGCCTGTCCCGTGGCCG
225	cg12728621	EPB41L1	20	34743092	①prostate cancer Fujimura T. et al. Clin Cancer Res.2014	#N/A	Promoter	Others	0.304911	0.335316	-0.0304053	2.66547e-09	0.79379	0.492854	0.473352	0.407435	0.39396	0.613044	0.47463	0.00732899	0.763507	0.954274	0.737324	0.241913	0.0256787	0.0824313	0.119122	cg04974775	51732505	ACTAAACAAAATCAATCCCAATCTATCACTCTACTCTAAAAAATCTTTAC	NA		II			AAGAAAACTTGGCTGAACAAAATCAGTCCCAGTCTATCACTCTGCTCTAAGGAGTCTTTG[CG]ATTAAAGGCTTGATGTTTTTTCTTTAAAAAGAAAAGAAAAAAGCTGCCAGCAATAATTAG
226	cg12180613	SHROOM1	5	132158560	なし	#N/A	gene body	CGI	0.594951	0.645648	-0.0506967	2.71622e-09	0.605972	0.217352	0.331955	0.21762	0.200566	0.321488	0.252763	0.267599	0.163826	0.491824	0.0200999	0.48849	0.851652	0.26552	0.601546	cg07820064	11799497	TACCCTAAAAAACAAATCTAAAAAACCRACRACCTACCTTCCTACTACCC	NA		II			CCCCAGGCGCAATCGCCGGCCGCCCCGGTGACCTTCTGGGTAGCACAGGCCGAAGGCGGG[CG]GGCAGCAGGAAGGCAGGCCGCCGGCCCCCCAGACTTGTCTCCTAGGGCACCGTCCCGCGG
227	cg07820064	SPEG	2	220299584	congenital myasthenic syndromes (CMSs) Maselli RA, Arredondo J, Ferns MJ, Wollmann RL. Ann N Y Acad Sci. 2012 Dec	#N/A	Promoter	CGI	0.280696	0.310881	-0.030185	2.74071e-09	0.553748	0.470108	0.371096	0.485587	0.656513	0.449383	0.463335	0.00467527	0.453006	0.0709537	0.442145	0.87036	0.00777457	0.35755	1.65845e-07	cg16318112	51706452	ATCCACAAAAAATTCCAAAAAATCAAACAAATACAAACAAAAAAACACCA	40611352	GTCCGCGAAAAATTCCAAAAAATCGAACGAATACGAACGAAAAAACGCCG	I	C	Grn	CCCCAGCCCCAGCCCCAGCCGAGCACCCCCGGCCCCGCCTGCCCGGCGTTCCCTTTTGTG[CG]GCGCTCTCCCGTCCGCATCCGCCCGATCCTCTGGAACTCCCCGCGGACGCCGGGGTCCCT
228	cg02013274	FOSL2	2	28614438	なし	#N/A	Promoter	CGI	0.101642	0.111647	-0.0100052	3.03787e-09	0.535174	0.725508	0.671475	0.746507	0.918369	0.865992	0.892694	0.00147871	0.249409	0.822544	0.309458	0.267605	0.0160052	0.89593	0.983722	cg06752594	28722482	CAAAAAACTACATCCCAATAACAAAACCAAAAATTAAAACTACAAATACA	32622422	CAAAAAACTACATCCCGATAACGAAACCGAAAATTAAAACTACGAATACG	I	C	Grn	GAGAACCGTTCCCAGAAGACTGCATCCCGGTGGCGGAGCCGAGGGTTGAGGCTGCGAGTG[CG]CGTGCTCGCGTGCGCGGAGACTCTCTTTCCCGTAGGCAGATGGGAGCAGAGCGCGGCTGG
229	cg22902089	CREB3L1	11	46318223	なし	#N/A	gene body	CGI Shore	0.614925	0.669506	-0.0545814	3.09269e-09	0.156822	0.686986	0.803585	0.891432	0.750342	0.852222	0.668188	0.940553	0.486311	0.154488	0.644522	0.572169	0.625274	0.177428	0.950102	cg24920126	66618412	CTAAAAAATAAATTAAAATATAAAAATCCCACACATACACCCACAATCCA	66701450	CTAAAAAATAAATTAAAATATAAAAATCCCACGCGTACACCCACAATCCG	I	T	Red	CTGGAGACCCCTAGGGAAAGAACAAAGCGTCCTGCCACGGTGCACCAGAGGAAGGTGCCA[CG]GACTGTGGGTGCACGCGTGGGACCTTTACACCCCAACCTATTTCTCAGAGAAAACCCTTC
230	cg24789467	SHROOM1	5	132159003	①ovarian cancer Huang YW, Jansen RA, Fabbri E, Potter D, Liyanarachchi S, Chan MW, Liu JC, Crijns AP, Brown R, Nephew KP, van der Zee AG, Cohn DE, Yan PS, Huang TH, Lin HJ. Oncol Rep. 2009 ②gastric cancer Lee KA, Park JH, Sohn TS, Kim S, Rhee JC, Kim JW. Cytokine. 2007	#N/A	gene body	CGI	0.338763	0.366227	-0.0274638	3.14852e-09	0.221625	0.124157	0.162923	0.224482	0.15517	0.740976	0.39909	0.9633	0.309846	0.794247	0.0562114	0.038482	0.0688717	9.90102e-05	0.0669954	cg04293460	13761323	ACTATAAATTCTACCTTCCAAACAACATTCTCTATTCTACTTACAAAATC	NA		II			AATAAGTGCAATTCAATAAGCTTTTGACTTGTTCTGCCCAAGCAAATCCTGCCTTTATAT[CG]ACCTTGCAAGCAGAACAGAGAATGCTGTTTGGAAGGCAGAATTCATAGTACCTAGTTTTC
231	cg01063965	DEAF1	11	695461	rheumatoid arthritis Bossini-Castillo L , Ann Rheum Dis. 2014	#N/A	Promoter	CGI	0.0169961	0.0258718	-0.0088757	3.17496e-09	0.927531	0.351854	0.456515	0.39186	0.190148	0.359276	0.361463	0.043356	0.974669	0.464903	0.466567	0.448351	0.682861	0.00544621	0.20178	cg27053299	61762319	AAACTTCAATCAAAAAAACCACAACCAAAAAACTACACCAAAAACCTACA	21655443	AAACTTCGATCAAAAAAACCACGACCAAAAAACTACACCGAAAACCTACG	I	A	Red	GGTCCCTGCAGCCCCGAATCCGCACCCGAGCCACGCGGAACGACTAGCCCCGAGGGGCCC[CG]CAGGCTCCCGGTGCAGCTCCCTGGTCGTGGTCTCCTTGACCGAAGCCCCGGCCTCACACC
232	cg26328002	APCDD1	18	10455463	なし	#N/A	gene body	CGI Shore	0.107598	0.127727	-0.0201291	3.23204e-09	0.0960999	0.300395	0.497749	0.432433	0.677273	0.622629	0.448704	0.120318	0.886321	0.717882	0.0658583	0.396395	0.373581	0.340371	0.623732	cg07586008	74744416	CAAACAAAATCTCCACTTTCTACAACATCTACTACAACTTCTACTTAACA	51627370	CGAACAAAATCTCCGCTTTCTACAACGTCTACTACAACTTCTACTTAACG	I	T	Red	CTGCCTCTCCCTCCCCCAGAGTGAAGAGAAGAGCCGTCAGCTGGCCGAGTGGTTGGACGA[CG]CCAAGCAGAAGCTGCAGCAGACGCTGCAGAAAGCGGAGACCTTGCCCGAGATAGAGGCGC
233	cg08035323		2	9843525	なし	#N/A	intergenic	Others	0.274851	0.340399	-0.0655483	3.30394e-09	0.416385	0.925234	0.940583	0.930548	0.978289	0.838412	0.788374	0.00751163	0.0201006	0.25204	0.221385	0.610903	0.56725	0.754738	0.0770523	cg23065715	28607384	CTTTCTACATAACCACTAAAAACTAAACTAAAAAAACRCCRAAACTAAAC	NA		II			CAGGCCGCCGGCCCCCCAGACTTGTCTCCTAGGGCACCGTCCCGCGGGTGCCCCCGTGGC[CG]CCCAGTTCCGGCGTCCCCCCAGCCCAGCTCTCAGTGGCCATGCAGAAAGCCCGGGGCACG
234	cg00929523		1	157948875		#N/A	intergenic	CGI	0.273461	0.314309	-0.0408485	3.32303e-09	0.118101	0.681947	0.662362	0.481442	0.732717	0.302054	0.250372	0.0459795	0.0213894	2.30894e-05	0.0406458	0.631807	0.522545	0.413586	0.00265451	cg13839439	35711384	CRCCACACRTAACCAAATAAAATACACAAAAAACAACTAAAATACCATTC	NA		II			CTGGCATGTGGCTATGCCTGAATGCGTTTGTTCATTTGTGTGTTTCCATGTGGTCATGTG[CG]AATGGTATCTCAGTTGCTTTTTGTGTATTTTACTTGGCTACGTGTGGCGAAGGGCAGCGT
235	cg06868758	SNORD51;NDUFS1	2	207025391		#N/A	Promoter	CGI Shore	0.30289	0.326127	-0.0232368	3.36733e-09	0.251219	0.953465	0.596405	0.595741	0.836248	0.55406	0.606913	0.0052974	0.547988	0.0468222	0.0991968	0.786979	0.55813	0.117126	0.451662	cg12845268	49748330	AAATTATTCCCTAATCTCTCTCCACTAATTAAAACTCRAATCACTTTTAC	NA		II			CGTCCCCCTAATTCCTCGTCCCCATTACCCCCCTTCACCGCCTCCGTTTTGCCTCCGGAT[CG]CAAAAGTGACCCGAGCTTTAACCAGTGGAGAGAGATCAGGGAACAATTCACTGTCCCTAT
236	cg10016608	GAS2L2	17	34079665	①major depressive disorder Szewczyk B, Albert PR, Burns AM, Czesak M, Overholser JC, Jurjus GJ, Meltzer HY, Konick LC, Dieter L, Herbst N, May W, Rajkowska G, Stockmeier CA, Austin MC. Int J Neuropsychopharmacol. 2009	#N/A	Promoter	Others	0.299219	0.331262	-0.0320435	3.45355e-09	0.429336	0.163351	0.175459	0.0928511	0.0928859	0.176721	0.141996	0.434688	0.899121	0.522587	0.00265161	0.42524	0.623594	0.0652976	0.396574	cg01063965	33624336	TCTAAAAAACAAAATTACACCAACCACCAACAAAAATCTACCTAAAACCA	21797347	TCTAAAAAACAAAATTACGCCGACCGCCGACGAAAATCTACCTAAAACCG	I	T	Red	TGCTCTCCTCACTGTCCTGACAGGCTGAGGCGGCTGTCGTCCCCGGCCGACAGGGCTGGA[CG]GCTCTAGGCAGATTCTCGCCGGCGGCCGGCGCAATTCTGCCTCTCAGAGAGAGCTTAGTG
237	cg26669825	ARMC9	2	232063251	①sessile serrated adenomas Gala MK, Mizukami Y, Le LP, Moriichi K, Austin T, Yamamoto M, Lauwers GY, Bardeesy N, Chung DC. Gastroenterology. 2014	#N/A	Promoter	CGI	0.016411	0.00822705	0.00818397	3.46594e-09	0.27029	0.214735	0.13853	0.210338	0.198421	0.144794	0.415927	0.00180124	0.114706	6.77349e-06	0.487895	0.0807766	0.687543	0.578161	0.0475145	cg01139880	30780350	AAACTAAATTTTCAAAAATTACTATAATCAAAACAAACACTAAATTATCC	NA		II			TGCATCTTGAGAAGCTGGGTTTTCAGAGGTTGCTGTGATCAAAGCAAGCACTGAGTTATC[CG]CGTCAGCAGCAGGGGAGGGGTGTCCAGTGAGACTCCAGGTTGGGGAAGCCGCTCAGGGCC
238	cg04993682	C5orf33	5	36242273	①autism spectrum disorder Prasad A, Merico D, Thiruvahindrapuram B, Wei J, Lionel AC, Sato D, Rickaby J, Lu C, Szatmari P, Roberts W, Fernandez BA, Marshall CR, Hatchwell E, Eis PS, Scherer SW. G3 (Bethesda). 2012 ②alcohol dependence Chen AC, Tang Y, Rangaswamy M, Wang JC, Almasy L, Foroud T, Edenberg HJ, Hesselbrock V, Nurnberger J Jr, Kuperman S, O'Connor SJ, Schuckit MA, Bauer LO, Tischfield J…	#N/A	Promoter	CGI	0.0276531	0.0181123	0.00954079	3.47583e-09	0.709294	0.319426	0.12888	0.14646	0.286723	0.125864	0.0847204	0.017046	0.223263	0.331014	0.279275	0.00827805	0.0595565	0.409129	0.923139	cg09066361	15616355	TAAATATCAAACRAATTATTTACTACATAAATACCAATTAAACAAACCCC	NA		II			AATTGCCAATGTGAATGTCAGACGGGTTATTTGCTGCATAAATACCAATTAAACAAGCCC[CG]CAGCAGCTTCAACCTGCTCAGCCAACTTTGAAAAGAGCACATCTCTCCAGACCTCTAACT
239	cg17561891	C7orf23	7	86849173	①endothelial corneal dystrophy Soumittra N, Loganathan SK, Madhavan D, Ramprasad VL, Arokiasamy T, Sumathi S, Karthiyayini T, Rachapalli SR, Kumaramanickavel G, Casey JR, Rajagopal R. J Hum Genet. 2014	#N/A	Promoter	CGI	0.149234	0.183408	-0.0341741	3.47626e-09	0.422407	0.948406	0.791814	0.683428	0.798989	0.712716	0.74805	0.00582238	0.213991	0.0892834	0.0088055	0.0180661	0.443838	0.019968	0.877408	cg18408783	66799384	CTACTTCCCTTTCTCCCTAAAATAACRTAAATTACATCCCTCRAAAAAAC	NA		II			CCAAGCCCTGGACCTCCTGTGTGCACCTGTCTCCCCGCCCCCCGACCTGGCTCATTCCTT[CG]CTCTTCCGAGGGATGCAACCCACGCCACCCTAGGGAGAAAGGGAAGCAGGGGACAGTGCT
240	cg09314434	CSNK2B	6	31632207	①depressive disorder Lee KY, Jeong SH, Kim SH, Ahn YM, Kim YS, Jung HY, Bang YW, Joo EJ. Psychiatry Investig. 2014 など	#N/A	Promoter	CGI Shore	0.405841	0.462393	-0.0565515	3.56477e-09	0.200133	0.669311	0.729874	0.988867	0.953017	0.710118	0.814556	0.702982	0.801168	0.0164461	0.427651	0.543905	0.697684	0.000371917	0.0778759	cg05951817	60651500	AATTCTAATTAACACAAATACCCAAACAACTAAAAAAATCTCTAAATAAC	NA		II			AGAGCGCCTCAGCTCTGACAGTGAAACCACCCAAGCGCACGGAGACTCGGCCCACTTAGG[CG]CCACTCAGAGATTTCTCTAGCTGTCTGGGCATTTGTGTCAACCAGAACTCTCCCTTTGCA
241	cg01139880	TELO2	16	1545088	なし	#N/A	gene body	CGI Shore	0.905399	0.889283	0.0161162	3.8516e-09	0.944164	0.688897	0.593712	0.681666	0.952499	0.399832	0.586565	0.307974	0.152535	0.0030271	0.998384	0.657203	0.0797535	0.073589	0.0540446	cg12180613	52774323	CAACTAAACTAAAAAACAAATCCCTAAAAACCACACCAAACTAAAAAACA	14784388	CGACTAAACTAAAAAACAAATCCCTAAAAACCGCGCCGAACTAAAAAACG	I	A	Red	AAGAGGGAAGGGCGGCTGAACTGGAGGACAGGTCCCTGGGGGCCGCGCCGGGCTGGGAGA[CG]GGGCATGATGGCCAAGGTCGTCCCTGATGGCGTCCAGTTGGTCCTGAAGGAGGCGGATGC
242	cg00025155		3	61379582	acute lymphocytic leukemia Kuang SQ, Tong WG, Yang H, Lin W, Lee MK, Fang ZH, Wei Y, Jelinek J, Issa JP, Garcia-Manero G. Leukemia. 2008	#N/A	intergenic	Others	0.88465	0.865854	0.0187966	3.97589e-09	0.894896	0.449577	0.575235	0.412798	0.721756	0.829722	0.869653	0.210023	0.467224	0.342515	0.067476	0.139652	0.90942	0.676535	0.369403	cg09107315	50658492	TCCTATCACCAAATTTATCCCTACTCCTTATAAAAAATAACTCTATTTAC	NA		II			GCCAGCGTGTTTGCCTTCTAAGGCGTATTGTTCTGTAGCGTCGGCATCCTCAGGCGTTCA[CG]TAAATAGAGCCATTTTTTACAAGGAGTAGGGATAAACCTGGTGATAGGATGAGGGACTAC
243	cg12869949		5	3116683	なし	#N/A	intergenic	Others	0.223367	0.257463	-0.0340962	4.04442e-09	0.0151908	0.157448	0.227702	0.181881	0.174819	0.40013	0.175735	0.710346	0.957968	0.321719	0.480985	0.357251	0.00369645	0.956437	0.864705	cg23111338	32699424	AAAATAATATACTAAACCTAAATTCAAAAAAAAACRCAACCACAAACCCC	NA		II			GGAGCGGATCCACTTAGGTCAGCGGTTAAAACGTCGTTACAAGAGGCCACCCCGGCATCG[CG]GGGCCTGTGGCTGCGCCCCCTCTTGAATTCAGGCCTAGCACATCACCTCCGCCCCTCGCA
244	cg14912575	C14orf162	14	70038236		#N/A	Promoter	CGI	0.353424	0.414627	-0.061203	4.13265e-09	0.594938	0.634133	0.712328	0.718434	0.291215	0.94376	0.980769	0.00550705	0.0533133	0.00179478	0.957658	0.314248	0.297703	0.47477	0.0586683	cg13430552	34756451	CTACCTCTATCATTCTACCACTCAAATCTCTAACCTAACACTATACAAAC	NA		II			GCTGCACTCTGCTGCCTCTGTCATTCTGCCACTCAAATCTCTGGCCTGACACTGTGCAGG[CG]GAAACAAGTGGGGGGCCCCTAGGTTTTCCCCCACAAATCTGAATGCTGAAAGGCGCGCCA
245	cg01343041	C2orf84	2	24397787	①endothelial corneal dystrophy Soumittra N, Loganathan SK, Madhavan D, Ramprasad VL, Arokiasamy T, Sumathi S, Karthiyayini T, Rachapalli SR, Kumaramanickavel G, Casey JR, Rajagopal R. J Hum Genet. 2014	#N/A	Promoter	CGI	0.494165	0.567536	-0.073371	4.16325e-09	0.148381	0.0359234	0.0917816	0.142952	0.0342404	0.0472162	0.0473645	0.0679754	0.873663	0.216059	0.178915	0.250864	0.0455632	0.309575	0.0550196	cg17037355	31653306	AAAACRTTCCAAAAATATCTTCCCACCRAATTAATACCAATACCATATTC	NA		II			GGCGAGGAGGAGAGACGTTCCAGGGATGTCTTCCCACCGAGTTAGTACCAGTACCATGTT[CG]CTAATCCAGGTTTTCCTGAGAAAACCCTGCCCCGCTGCAGCGAGAGGAAGGGACCGGGCC
246	cg04797061	PRSS36	16	31159920	なし	#N/A	gene body	CGI	0.67747	0.725991	-0.0485213	4.17462e-09	3.5789e-05	0.581882	0.493443	0.560661	0.260056	0.586607	0.935775	0.366145	0.197272	0.00395665	0.986821	0.0022347	0.0024672	0.648995	0.00463392	cg08319905	20705392	RCTCAAATAACRCTTCTCCAATATTATAATCCRCTCCTCCATATCTTCCC	NA		II			TCTCCCCCAGGGGCTCGCAGTCCACGGGGCCCTTTGCTACCTCCGCAGGCGCTGGCGCAG[CG]GGAAGATATGGAGGAGCGGATTACAACACTGGAGAAGCGCTACCTGAGCGCCCAGCGGGA
247	cg02323356	SPEG	2	220313153	なし	#N/A	gene body	CGI	0.258353	0.309137	-0.0507838	4.43545e-09	0.713006	0.71543	0.739112	0.792359	0.741537	0.818092	0.850263	0.102749	0.138384	0.033802	1.00483e-05	0.1444	0.418349	0.340402	0.000673264	cg02510471	40736371	TTAAACTTTCCAAACCACTAAAAAAACAACCCAAAAAAAACCCAAAAACA	54690477	TTAAACTTTCCGAACCACTAAAAAAACGACCCAAAAAAAACCCGAAAACG	I	A	Red	CTGGGGGAGGGGTTGGGCTTTCCGAACCACTAGGAGGGCGGCCCAGGAAGGGCCCGAGGG[CG]GAGGGGGAGCAGACAGGGGGCCCGAGGGGACGCACGTGTACCTGGAGGGCTTTCCTTCTG
248	cg03731078	FIGNL1	7	50518350	?	#N/A	Promoter	CGI	0.17229	0.207887	-0.0355975	4.46387e-09	0.0139972	0.0443874	0.0739227	0.0695563	0.0143718	0.0769983	0.0707086	5.59118e-11	0.277786	0.695289	1.06307e-07	0.234514	0.0294601	0.00112784	0.385749	cg22713900	18697475	CCTACAAAACAACAACAAAAAAATTAACAACCACACAAAAAACACACCCA	48734509	CCTACAAAACGACAACAAAAAAATTAACAACCACACGAAAAACACGCCCG	I	C	Grn	CCGCCCCCACCACCTGCAGAGCGACAGCAGGAAGGTTGGCAGCCACACGGGGAGCACGCC[CG]CCTCTCCCCGCGGCCCGCGCCCTCACCTGCCGCCCCGCCTCTCCCGCCGCTCCCGGGCGC
249	cg23111338	FIGNL1	7	50518573		#N/A	Promoter	CGI	0.164223	0.224442	-0.0602196	4.89731e-09	0.0133886	0.789792	0.909934	0.912899	0.528034	0.824529	0.77292	0.217992	0.0765293	0.0453582	0.0814301	0.737548	0.0514499	0.382978	0.311836	cg08676510	49603373	AATATTCTCCAAATTCAAAACRAACCAAACCTCCTCTACTAACRTTACAC	NA		II			GGCTTCACTTTGATGTTCTCCAAGTTCAGAGCGGGCCAGGCCTCCTCTGCTGGCGTTACA[CG]CTTGTTTATTTTTGTCACTGTGTAGGTTTTTGTGATTTCTCCCTCCCAAGGGGGACAGCT
250	cg03890691	DOC2A	16	30023615	①hepatocellular carcinoma Nam SW , et al. J Gastroenterol Hepatol. 2014 ②T-cell lymphomas Ren M .et al . Blood. 2011 Jun	#N/A	Promoter	CGI Shore	0.354198	0.431252	-0.0770541	4.92527e-09	0.501526	0.361034	0.335928	0.332869	0.373912	0.146853	0.164333	0.0342097	0.0488413	0.746088	0.788622	0.0600961	0.0559462	0.268682	0.00047724	cg22999268	16764454	AAAAAAAACCCAACCAAAAATCAAAAACCAACAAAAACAAAAATAAAACA	12649485	AAAAAAAACCCGACCAAAAATCGAAAACCGACGAAAACGAAAATAAAACG	I	A	Red	GGGGACCGGCGGGGAGGGGACCCGGCCAGGAGTCGAGGGCCGGCGGAGGCGGGAGTGGAA[CG]GCAGGGCCGGGGGAGTGGCCCGCACCTGACGGACAGCCCTTCGGACCACCCTACCGAGGG
251	cg13839439		12	54144521		#N/A	intergenic	CGI Shore	0.639392	0.688922	-0.0495296	5.23749e-09	0.115605	0.693054	0.657741	0.776905	0.804385	0.33473	0.420438	0.876761	0.375119	0.663178	0.0216108	0.262694	0.311853	0.192976	0.0103763	cg07026636	29729311	AAACTTATCTCTAAACAACAACRAAAATACACTTCCTCTAAAAAACACAC	NA		II			TAAATAATACCAGGCTTGTCTCTGAACAGCAGCGAGAGTGCACTTCCTCTGAGGGGCACA[CG]AGAGTGAGACCCGCACATCCTGTGTTGCTTGACCGTCGGGACTGACCAGGGACAGAGGAC
252	cg03436956		8	128099128		#N/A	intergenic	Others	0.889623	0.863303	0.0263203	5.41375e-09	0.0015432	0.574098	0.835404	0.910911	0.562899	0.398038	0.970179	0.923042	0.515801	0.332855	0.0843408	0.436307	0.808949	0.601944	0.726628	cg00049595	38724341	TAACCRAACTAACRCAAACTACAAAATTAATCTCAAAATCAAATAAAACC	NA		II			ACCTGGAACTAGGAGGAGGCGCCAGCGCCCCGGCTGGCTCAGGCTCCACAAGGTCATCCC[CG]GCTCCATCTGACCTTGAGATTAATCCTGCAGCCTGCGCCAGCCCGGCCACCATCAGCGCC
253	cg27011480	HLA-L	6	30228083	なし	あり	gene body	CGI	0.151356	0.219512	-0.0681559	5.41828e-09	0.630029	0.375526	0.51521	0.406492	0.496837	0.364469	0.45111	0.437401	0.889889	0.466806	0.200719	0.388951	0.0334662	0.158057	0.307035	cg00243574	50755380	CAATCCTCCCTATAAAAACCTAACCATTACCAAAAAAACCTACCCTAAAC	NA		II			GCTCCGCAGAACAGTCCTCCCTGTAAGAGCCTAACCATTGCCAGGGAAACCTGCCCTGGG[CG]CTCCCTTCATTAGCAGTATTTTTTTTAAATTAATCTGATTAATAATTATTTTTCCCCCAT
254	cg03305587	CLPTM1	19	45458663	lung cancer Zienolddiny S, Skaug V, Landvik NE, Ryberg D, Phillips DH, Houlston R, Haugen A. Carcinogenesis. 2009	#N/A	Promoter	CGI	0.064909	0.09647	-0.031561	5.66285e-09	0.529696	0.297725	0.239957	0.144297	0.0918157	0.0486369	0.0543857	0.000873671	0.00397542	0.0775866	0.201498	0.0220338	0.288602	0.040695	0.454005	cg03305587	34604384	CAAAACTAACAACAAAAACAAAAACCCAAAACAAAAAAATAACAACAACA	15751389	CGAAACTAACGACGAAAACGAAAACCCGAAACGAAAAAATAACGACGACG	I	C	Grn	TCGGGGACGGGGCGGGGCTGGCGGCGGGGGCGGGGACCCGGAGCGGGAAGATGGCGGCGG[CG]CAGGAGGCGGACGGGGCCCGCAGCGCCGTGGTGGCGGCCGGGGGAGGCAGCTCCGGTCAG
255	cg09107315	GIPC2	1	78511488		#N/A	Promoter	CGI Shore	0.148962	0.183698	-0.0347366	5.93517e-09	0.000157449	0.492162	0.825067	0.957602	0.999384	0.462999	0.798548	0.444065	0.161411	0.0797479	0.930626	0.964182	0.0128854	0.737147	0.84445	cg24139443	66674401	AAAAACAACCRATTAACAAAAAAATACCAAATTAACCTAAAACCAACCCC	NA		II			AATTAGCAAGTGAAAGCAGCCGGTTAGCAGGGGAATGCCAGGTTGGCCTAGAGCCAACCC[CG]AGGACGAAGAAAGAAAGGGGCTTTGGGAGAAAGGGGTCCGTGGAGGCTGGGCAGGAATGC
256	cg26819718	C10orf11	10	77872170	なし	#N/A	gene body	CGI	0.854024	0.899648	-0.0456239	6.29758e-09	0.293061	0.740997	0.870739	0.911809	0.755814	0.5326	0.728029	0.58075	0.0562349	0.642718	0.0621893	0.108786	0.00139394	0.0135522	0.0418354	cg16898493	53690506	ACCAATTTAAACAAAAAAACTTTTAAAACCACCATAAATCAAACAAAACA	34799508	ACCAATTTAAACGAAAAAACTTTTAAAACCGCCGTAAATCGAACGAAACG	I	A	Red	CCCCCAAGCCCCGCCTCCTCGGCCCGCTCGCCCGCGGCAGCTCCAGGCCCCGCCCCACCC[CG]CCCCGCCCGACCCACGGCGGCCCCAAAAGCCCTCCCGTCCAAACTGGTGGCAGCCCAAAG
257	cg22993195	AMIGO3	3	49756301		#N/A	Promoter	CGI	0.563021	0.660648	-0.0976265	6.31319e-09	0.0148002	0.340878	0.175191	0.0974757	0.120668	0.0725767	0.18989	0.297583	0.676474	0.0032141	0.832661	0.0972642	0.540968	0.00133902	0.134613	cg23992493	24713368	TATCAAAAACCTATACTTTATAAATATTAATAACCTACRCACTAACTTCC	NA		II			GTTCCCTTGCCATTTATGGGACCCTTTGGCTTTTACAGAGCGTGTCCAGCCATCAGAGTG[CG]GAAGCCAGTGCGCAGGTCACTAACATTTACAAAGCACAGGCCCTTGACAGTTTATACTAC
258	cg11867686	PPP1CA	11	67169368	なし	あり	Promoter	CGI Shore	0.0257169	0.0166886	0.0090283	6.4298e-09	0.46488	0.0527443	0.136664	0.154948	0.0815483	0.100933	0.186361	0.000829957	0.29874	0.000172676	0.806599	0.689762	0.0610595	0.203581	0.590722	cg08877188	65761372	CACTTACCTAAAATCAAACTTTATCTAAATCCTACCCAACTCCATCACCA	17720303	CACTTACCTAAAATCAAACTTTATCTAAATCCTACCCGACTCCATCGCCG	I	C	Grn	ACCTGCCCGCCCCGCCTGCCCTTCCTCACCCCGGTGCCTGCGGGATTGCTGGAGAGAACG[CG]GCGATGGAGCCGGGCAGGACCCAGATAAAGCTTGACCCCAGGTAAGTGAGGGCGGCGGGC
259	cg09639931	ZPBP2	17	38024394	①split-hand malformation Luk HM, Wong VC, Lo IF, Chan KY, Lau ET, Kan AS, Tang MH, Tang WF, She WM, Chu YW, Sin WK, Chung BH. Eur J Med Genet. 2014	#N/A	Promoter	CGI	0.324119	0.388916	-0.0647974	6.48248e-09	0.0152413	0.789372	0.633084	0.738433	0.683363	0.786931	0.747417	0.132776	0.025533	0.982823	0.0234624	0.0327915	0.934883	0.344458	0.55385	cg16122072	45643377	AAAACCCAACTAAAAAAAACCTATCTCRAAAATATCCAACCCCAAAAACC	NA		II			CGTGGTGCCATAAAGCCCAGCTGGAAGGGGCCTGTCTCGGGAGTGTCCAGCCCCAGGAGC[CG]GGGACCGTCCGCGTCGCGAGCCGGGCCAAGGCAGTGGGCAGAGGGCAGAGGGCAGAGGGC
260	cg13346869	LOC728024;ERLIN2	8	37605517	なし	#N/A	gene body	Others	0.402926	0.496969	-0.0940429	6.4899e-09	0.688583	0.841591	0.75432	0.684517	0.437434	0.764779	0.511005	0.427219	0.21617	0.276857	0.987149	0.67864	0.346475	0.81503	0.697818	cg14912575	57733384	RTACCAATCTAACTAACAAAAAACCRCAATTATTTACRATCCAAACTAAC	NA		II			GGGGGCTGTGCGTGCCAATCTGGCTGGCAAAGAGCCGCAGTTATTTGCGGTCCAGGCTGG[CG]TGTAGCTGGGCCTCCCGCACCATGCGGTCGAAGGATCGCGTGTTGGTCTCCTCGCGCACC
261	cg02896970	ZCCHC14	16	87460610	なし	#N/A	gene body	Others	0.861159	0.833905	0.0272542	6.72971e-09	0.483847	0.345434	0.390363	0.486909	0.224896	0.650377	0.981076	0.343594	0.00103449	2.1083e-07	0.170162	0.0161111	0.126117	0.125013	0.0444189	cg15069551	40791403	CTCTAAACCTAAACACACCCTAAAACAATCAAATACRACRACTTCCATAC	NA		II			CTGGACATCATCTCTGGGCCTGGGCACACCCTGGGACAGTCAGATGCGGCGGCTTCCATG[CG]CCTCCCTCCCTCAGGCCTCACCCCCTTCATTCTCTCACTCTAAAACCTCCCGGACAAACC
262	cg21378403	PDZD7	10	102777924		#N/A	gene body	CGI Shore	0.397423	0.442912	-0.045489	7.0718e-09	0.857154	0.303246	0.271646	0.390929	0.71055	0.71739	0.715856	0.257709	0.01811	0.0653062	0.333891	0.367141	0.673992	0.599069	0.304079	cg06507285	71659379	AATAACAAAAAACRAACTAAATAAAATAAACTACTCCAATTCCCRCCCAC	NA		II			TTCATATCCTGGACAGGCCCCCAGATGAGACAGGATTGTTCCCTTCATCTTAACCCCCTT[CG]TGGGCGGGAACTGGAGCAGCTCATTTCACTCAGCTCGCCTCCTGCCACTCCTGGCGGCAG
263	cg02931604	DPPA5	6	74064298	なし	#N/A	Promoter	CGI	0.579319	0.664055	-0.0847362	7.31556e-09	0.766128	0.900544	0.909326	0.844985	0.589936	0.866495	0.966375	0.342862	0.0129059	0.843749	0.0166659	0.500122	0.0291206	0.504872	0.92097	cg24789467	34642340	ATAACCAACCTAAAACACATACTTAACCTTCTACTACTACTAAACAATCA	24693503	ATAACCGACCTAAAACGCGTACTTAACCTTCTACTACTACTAAACAATCG	I	C	Grn	TGCTCATCAGGGTCGCTGTCTGAGGCCGCCCGGGCCAGGGCGCGGCGCACGCGCGCCAGG[CG]ACTGCCCAGCAGCAGCAGAAGGCCAAGCACGCGCTCTAGGTCGGCCATGAACCGGCTGAA
264	cg10112270		1	21913458		#N/A	intergenic	Others	0.506496	0.565828	-0.0593318	7.35155e-09	0.533317	0.00129727	0.00365529	0.00203746	0.0010416	0.00868356	0.0010796	0.00528539	0.396138	0.354105	3.59394e-05	0.735667	0.164288	0.0360245	0.000173986	cg15823502	15800427	AAAAAAATCCCAAAATAAAAATAACTAATAAAACAATTTCCTCTATACCA	72753421	AAAAAAATCCCGAAATAAAAATAACTAATAAAACAATTTCCTCTATACCG	I	A	Red	GCCCATTTTCCTTCTCTCCCCTCGCACGCTAATTGCTCAACGTTGATTTGATCTCCCGTT[CG]GCACAGAGGAAATTGCCCTATTAGCCATTTTCATCCCGGGATTTTTTTTTTTTTTTAAAT
265	cg19254163	GPR44	11	60623782	①Schizophrenia? Glessner JT et al. Proc Natl Acad Sci USA 2010 ②Gastric cancer Jacobs C et al. Int J Radiat Oncol Biol Phys.2014	#N/A	Promoter	CGI Shelf	0.599849	0.637478	-0.0376292	7.36723e-09	0.000399891	0.313776	0.257264	0.3472	0.219103	0.566128	0.689598	0.553729	0.0202853	0.000813043	0.535326	0.0827437	0.188196	0.0174503	0.0137185	cg03890691	45657390	CTAATAAAAAAAACACTAACAAAACAATACTAAACCAAATCCTAACAACA	15780355	CTAATAAAAAAAACACTAACGAAACGATACTAAACCGAATCCTAACGACG	I	C	Grn	CGTGGGTCCCCTCTTCCTAGGAGCCTTCCTGGGGCATCCCGCACTGCCCCTCAGCTCCAG[CG]CCGTCAGGACTCGGCTCAGCACCGCTTCGCCAGTGCCTCCCCCACCAGCAGGGAGTTCCA
266	cg25034424		4	1513089	なし	#N/A	intergenic	CGI Shore	0.80711	0.663173	0.143938	7.50251e-09	0.153943	0.804311	0.980919	0.78116	0.654216	0.843819	0.913423	0.92021	0.415075	0.206538	0.101586	0.975353	0.016775	0.879894	0.192642	cg03731078	24703409	TCTCCCAAATAAACACAAAAAAACCACACTTTACTCTCCCAAATAAACCA	57719369	TCTCCCGAATAAACGCAAAAAAACCACGCTTTACTCTCCCAAATAAACCG	I	C	Grn	GAAGATTCGAAGGATTCCCATAGAGCGTGGCTCACTTCCCCTCACCGGGACAGCGAGCGG[CG]GCTCACCTGGGAGAGCAAAGCGTGGCTCTCCTGCGCCCACCCGGGAGAGCAAACAATGGC
267	cg13648682	BRD3	9	136933664	なし	#N/A	Promoter	Others	0.047218	0.0360984	0.0111196	7.54743e-09	0.138511	0.317632	0.400055	0.468805	0.334577	0.209668	0.192095	0.0184656	0.0684585	0.798362	0.0373478	0.683358	0.0900627	0.452067	0.398985	cg07412254	47610337	CCTTACAAACTCTTTCCTCCCCATAAATCTCTTAATAAATCCAACAAAAC	NA		II			GTGCTGGGGGAAGCTGCCGCTGGCCTCAGCTTCCCCATCTGTGAGATCGGGCTCCATGCC[CG]TCTTGTTGGACTCATCAAGAGACCCATGGGGAGGAAAGAGCTTGCAAGGAGAGCAGCTAA
268	cg08319905	PPFIA3	19	49636270	① acute myeloid leukemia Sonnet M, Claus R, Becker N, Zucknick M, Petersen J, Lipka DB, Oakes CC, Andrulis M, Lier A, Milsom MD, Witte T, Gu L, Kim-Wanner SZ, Schirmacher P, Wulfert M, Gattermann N, Lübbert M, Rosenbauer F, Rehli M, Bullinger L, Weichenhan D, Plass C. Genome Med. 2014 ②oral squamous cell carcinoma Kato H, Uzawa K, Onda T, Kato Y, Saito K, Nakashima D, Ogawara K, Bukawa H, Yokoe H…	#N/A	gene body	CGI	0.677951	0.735227	-0.0572758	8.1516e-09	0.0113248	0.979381	0.924331	0.717701	0.856626	0.535068	0.32134	0.480596	0.0218222	0.00179456	0.943605	0.00725703	0.190718	0.565571	0.724385	cg02247068	19643446	AATCCAAACTCTTAACAACTCACTAAAAACRCTAAAATCACCTTCACTAC	NA		II			TTCAGATGCTAAGTCCAGGCTCTTGACAGCTCACTGGAGACGCTGGAATCACCTTCACTG[CG]CCTGTATCAGCACCCGCCACACAGGCGCACAAATAAACCTTCCCAGAGTGAATGAATGAA
269	cg15610667	TNK1	17	7287271		#N/A	gene body	CGI	0.306578	0.375981	-0.0694036	8.1568e-09	0.00251732	0.786733	0.947352	0.961752	0.655728	0.870599	0.733988	3.3906e-06	0.0730444	0.135084	3.71035e-05	0.0059115	0.15715	0.895259	0.00314869	cg04603391	72717503	ACACTAAAATATACTCAATTCAATTCCCAAAAAAACCAAAAACAACCACA	23703313	ACACTAAAATATACTCGATTCGATTCCCGAAAAAACCAAAAACGACCGCG	I	A	Red	GCTTCTAGGAGAGCACTGAGGTATGCTCGGTTCGGTTCCCGAGGAGGCCAGAAGCGGCCG[CG]GCGGCGCGGGCTGGAGCTCCCTCCTGCAGGGAGACACCGCGCTCTAGGGTGCGGGCTTCG
270	cg19544707		14	103746266	なし	#N/A	intergenic	CGI	0.333436	0.417207	-0.0837718	8.53518e-09	0.255787	0.285566	0.241738	0.322157	0.29318	0.316751	0.246661	0.589202	0.653644	0.609805	0.432902	0.781944	0.778622	0.553019	0.254646	cg02323356	26717445	CRACTTAAACTACTCCAAAAAACRAACCTTACRCAAAAACACCCAAAACC	NA		II			CAGTTCTTCGAGGAGCGACGGCGCAGCCTGGAGCGCAGCGACTCGCCGCCGGCGCCCCTG[CG]GCCCTGGGTGCCCCTGCGCAAGGCCCGCTCTCTGGAGCAGCCCAAGTCGGAGCGCGGCGC
271	cg05951817	SLC6A4	17	28562142	Sclerosing epithelioid fibrosarcoma Stockman DL et al Hum Pathol 2014	#N/A	Promoter	CGI Shore	0.667675	0.722123	-0.0544478	9.15977e-09	0.643662	0.40415	0.860996	0.63701	0.308166	0.712335	0.673353	0.610641	0.163887	0.0525677	0.285559	0.545252	0.0890271	0.197904	0.011467	cg07008193	53798383	CCTAAATCATCTACCTAAACCAAAACCTTCAAAAAATCCAACCCAAATCC	NA		II			TCTGGGAAGAACCTGGGTCATCTGCCTGAGCCAAGGCCTTCAGGGAGTCCAGCCCAGATC[CG]AGGAAGCATCTTTCCTCTCCCAGGCCCCAGGAAGGGGCTTGGCAAACCCTTATCGCCTGA
272	cg14079463	C6orf174	6	127796989	①prostate carcinoma Ihlaseh-Catalano SM, Drigo SA, de Jesus CM, Domingues MA, Trindade Filho JC, de Camargo JL, Rogatto SR. Histopathology. 2013	#N/A	gene body	CGI	0.539199	0.674276	-0.135077	9.24482e-09	0.272848	0.970236	0.928513	0.704774	0.431509	0.776801	0.680195	0.110109	0.535417	0.367275	0.951539	0.987085	0.123896	0.162637	0.316499	cg26904169	44783421	AAATAAAAAATATTCTACCAACTATCRATAATTCCACACCCTAACACATC	NA		II			TCCAGTAACCAAAATGGAAAGTATTCTACCAGCTGTCGATGGTTCCACACCCTGACACAT[CG]TTAAAACCTTAGCTTCTGCCTAAACTTTAAACCTTAATAATATTTGGCGGTAGGGGAGGG
273	cg22178392	TNIP1	5	150459690	①ADHD Lionel AC, Crosbie J, Barbosa N, Goodale T, Thiruvahindrapuram B, Rickaby J, Gazzellone M, Carson AR, Howe JL, Wang Z, Wei J, Stewart AF, Roberts R, McPherson R, Fiebig A, Franke A, Schreiber S, Zwaigenbaum L, Fernandez BA, Roberts W, Arnold PD, Szatmari P, Marshall CR, Schachar R, Scherer SW. Sci Transl Med. 2011 など、複数あり	あり	Promoter	CGI Shore	0.214616	0.192231	0.0223841	9.34695e-09	0.176837	0.882241	0.845237	0.787971	0.795981	0.547358	0.795179	0.53412	0.641853	0.129213	0.208573	0.810479	0.0397638	0.568304	0.368164	cg22970003	18714369	TAACTTATTCCCAATACTACTCTTCTCACAAACACAAAACCAACAATTCC	NA		II			AGCTCAGCAGGTGACTTATTCCCAGTGCTGCTCTTCTCACAGACACAAAACCAACAGTTC[CG]GTCTCTTCCGATAGTTCTGGCAGAGACGGCTGCGGGGAGACACGGGCGGAGGCGGGTCCG
274	cg07217350	MAT2B	5	162934022		#N/A	gene body	CGI Shore	0.206437	0.158891	0.0475458	9.48456e-09	0.517799	0.99696	0.949479	0.741613	0.712472	0.702606	0.821088	0.470008	0.00906431	0.49357	0.283046	0.301073	0.48596	0.58273	0.618756	cg00076325	25636449	TAATCCCACAAAAAAAAACTCAATATCACCTACATTCCACAAATACAAAC	NA		II			TGTGCTCGGGAGCCAGACTTTGTGGCCTTGGGGAAAGGACTGAATATTTCTGTGCTTCGT[CG]TTTGCATCTGTGGAATGCAGGTGATACTGAGCTCTTCCTTGTGGGATTATTGCCTGGAAA
275	cg07026636		14	103691799		#N/A	intergenic	Others	0.31948	0.35504	-0.0355602	1.07459e-08	0.828934	3.2807e-06	3.26122e-05	1.87974e-05	3.03712e-05	2.30151e-05	9.92162e-05	0.613317	0.256554	0.000647268	0.466806	0.80972	0.387019	0.00807457	0.00128988	cg01161644	25702493	CACTCACCCCAACCRAAAAAAACAAACTTTCTTAAAAAAAACACCTCTAC	NA		II			GCCACCCATGCCACTCACCCCAGCCGAGGAGAACAAACTTTCTTAGGGAAGGCACCTCTG[CG]GCCGTGCTGGCTGGACCAGGAGGAGCAGACGGCTGGACAGACAGGGGGACTGGGGCACGG
276	cg08298679	POLR2E	19	1095376	膠原病が多い ①systemic lupus erythematosus? Kallio KA, Marchesani M, Vlachopoulou E, Mäntylä P, Paju S, Buhlin K, Suominen AL, Contreras J, Knuuttila M, Hernandez M, Huumonen S, Nieminen MS, Perola M, Sinisalo J, Lokki ML, Pussinen PJ. Infect Immun. 2014 ② rheumatoid arthritis Huang CH, Cong L, Xie J, Qiao B, Lo SH, Zheng T. BMC Proc. 2009	#N/A	Promoter	CGI	0.013591	0.006565	0.00702602	1.07865e-08	0.390114	0.00508133	0.00439995	0.00448351	0.0013879	0.00952236	0.00322039	0.625093	0.78742	0.547943	0.491221	0.354939	0.472885	0.0618052	0.696273	cg02030913	34730364	AAAACCATAAACCCAAAACCTATATTTAAAAAACTCAAAAACAAAAAACA	62697472	AAAACCGTAAACCCAAAACCTATATTTAAAAAACTCGAAAACGAAAAACG	I	A	Red	TCCTCCACCTGCGTCTCTGCTTGCGCCATTTCCTCCAGCCTGGAGTGTCTCCGCCCTTCC[CG]CCTCCCGTCTCCGAGCTTCTTAAACACAGGCCTTGGGCCTACGGCTCTGGGGGTACTTGG
277	cg03569507	COPZ2	17	46114237	なし	#N/A	gene body	CGI Shore	0.651612	0.68845	-0.0368386	1.10195e-08	0.155025	0.603334	0.634668	0.730067	0.955099	0.66957	0.5832	1.31262e-05	0.355768	3.34323e-05	0.0942042	0.0539644	0.0789174	1.81781e-05	2.18197e-08	cg02896970	21762321	AAAAAAACAAAACAACCATCCACAAAACAAAACAAAAACCCAACAAAACA	13700345	AAAAAAACGAAACAACCGTCCACAAAACAAAACAAAAACCCGACGAAACG	I	C	Grn	TCAACTAAAGGCAGGAAGACGAGGCAGCCGTCCACAGAGCAGAGCAAAAACCCGACGGGA[CG]CGGGCTCGCGTGCACGCCAGAGGAGCTCCAGCCAACAGGGGAAGATGTGGGGGAAGGAGC
278	cg10047026	ARRB2	17	4613992	なし	#N/A	Promoter	CGI	0.196018	0.235082	-0.0390647	1.20614e-08	0.0697744	0.0977565	0.0687789	0.0741288	0.053921	0.272435	0.283902	0.206916	0.0184931	0.00030881	0.0312585	0.148007	0.0460595	0.225476	0.220378	cg04891961	70622305	AATAAATACCTAACTTACTATTAATTAACRCCTCCCAAATAATAACCTAC	NA		II			CTCCGCGGGCGCGCGGGGCCACGGGACTCCGCGCCGCCACGGCTAACGCCCACGCCTCCC[CG]CAGGTCACCATCTGGGAGGCGCTAACCAACAGCAAGCCAGGCACCCACCCCATGTCCTAC
279	cg27053299	CLYBL	13	100548780		#N/A	3'UTR	CGI	0.59177	0.684776	-0.0930059	1.20779e-08	0.949733	0.326033	0.556846	0.401229	0.20542	0.907913	0.573118	0.463297	0.235805	0.248438	0.518475	0.791583	0.364141	0.125755	0.002955	cg03727500	41760319	RAAACTACTAAAAAAACACTCTTAAAACCRACCTCCAACCTTAAATTCCC	NA		II			GGCAGCAGGTCCCGGGCTGCAGGCCCCGTGGAGAGCGGAAGGCGCGCGGCGAGGCCCGGG[CG]GGAACCCAAGGCTGGAGGCCGGCCCTAAGAGTGCTTCCCTAGCAGCCCCGGCGGGAAAAG
280	cg04202002		2	127643360	なし	#N/A	intergenic	CGI Shore	0.734778	0.793778	-0.0589995	1.22338e-08	0.0209229	0.581996	0.385477	0.522076	0.474934	0.932635	0.976621	0.258873	0.0187648	0.111583	0.878348	0.0167233	0.121721	0.524223	0.321106	cg16875863	40798350	ATTTTAAATCCCAATAAATAAAAAATTAAAAACAAACTTCCCCAAAAACA	64605350	ATTTTAAATCCCAATAAATAAAAAATTAAAAACGAACTTCCCCGAAAACG	I	C	Grn	CCACCTCCACGCCCGGGGCCGTGGCCCCCACATCACTGTGCAGCTCCCCGGCCCCAGCCG[CG]CCTCCGGGGAAGCCCGTTTTTAACCTTTCATCCATTGGGACTCAAAACTGTGAGACGCGT
281	cg10638827	MT1M	16	56665855	?	#N/A	Promoter	CGI Shore	0.547941	0.598055	-0.0501148	1.25987e-08	0.340136	0.399691	0.542772	0.537819	0.200016	0.650659	0.529559	0.448402	0.891611	0.715791	0.277196	0.596888	0.540129	0.0281093	0.512069	cg18990042	15672328	TATCTAACTCCAAACTCAAACRTAATATCTACTCTTCCTAACTAAAATCC	NA		II			TGTGGGGGGACTGTCTAGCTCCAGGCTCAGACGTGGTGTCTGCTCTTCCTGGCTGGGGTC[CG]GGAGTCCCCCGGGGAGTGGGCACTGCCGGCCGTCGTAGAGCAGCTTTGGCCAGGGACGGT
282	cg05673882	POLK	5	74862702	なし	#N/A	gene body	Others	0.285142	0.332973	-0.0478309	1.28172e-08	0.00434514	0.822756	0.663622	0.824606	0.734416	0.569121	0.978208	0.825379	0.24342	0.865588	0.00360362	0.0390632	0.0778184	0.654566	0.000627189	cg17168172	49628449	CCTAATAAACAATAACCAACATATCAAAATAAAAATCATATTACAAAACC	NA		II			AACGTCTTTCGCCTAGTGAGCAGTAGCCAACATGTCAGGGTGGGAGTCATATTACAAAAC[CG]AGGGCGATGAAGAAGCAGAGGAAGAACAAGAAGAGAACCTTGAAGCAAGTGGTAAGTGAC
283	cg09796457	FEM1B	15	68571585	なし	#N/A	gene body	CGI Shore	0.256575	0.215468	0.0411072	1.29049e-08	0.811518	0.506658	0.756541	0.791962	0.629328	0.659144	0.928289	0.948336	0.388436	0.017947	0.00101957	0.259359	0.0121897	0.244782	0.37225	cg18059891	33808340	ACCTAAACTAAACATCAAATAACCRAATCCAAATTCCTCTTAAAAAAAAC	NA		II			TCCTCCGCTGGAGTCACCCGGGCCTGAGGCTGCAGGAGAGGCCCAGGACAGGTCTGGCTC[CG]CCCCTTCCAAGAGGAACCTGGACCCGGCCATTTGATGCCCAGCTCAGGTGACAGAAGAGT
284	cg21184711	CADPS2	7	122488330	①non-alcoholic fatty liver disease Stepanova M, Hossain N, Afendy A, Perry K, Goodman ZD, Baranova A, Younossi Z. Obes Surg. 2010 （ただし、人種特異的？である）	#N/A	gene body	Others	0.503201	0.583717	-0.080516	1.32696e-08	0.362408	0.425478	0.493621	0.361478	0.317729	0.946279	0.799954	0.000896728	0.00198888	0.0269526	0.711005	0.0958116	0.271662	0.0704271	1.34294e-05	cg12728621	20644364	AAATTAATCCTACTATAAAATAAACRATAAATAAACRCTAAACTCCCACC	NA		II			GGGTTGGCGGGGGGTTGGTCCTGCTGTAGGATGAGCGGTGGGTGGGCGCTGGGCTCCCAC[CG]GCTGGCCCAGTCTCTTTTCGGAGAGCACTCCTGCTGCCGCCTCCAGAGGCCAAGGGCTCT
285	cg26107076	ERCC3	2	128051925	なし	#N/A	Promoter	CGI Shore	0.0247498	0.0139741	0.0107757	1.35358e-08	0.11438	0.280703	0.293462	0.260003	0.23716	0.365393	0.293301	0.34157	0.0629792	0.047736	0.0117165	0.910056	0.321106	0.395538	0.647164	cg10016608	38709486	CAACCAACTTCCTACAAATACTAAAAACRAACCTAATACTATACCAACAC	NA		II			TCTGGGCTTGGGCAGGTGCCTCAGCCAGGAAGGCCAGGGCAGCGTCAGTGACAACGTTGG[CG]TGTTGGCACAGCACCAGGCCCGTTTCCAGCACCTGCAGGAAGTTGGCTGCGTCGATGTCC
286	cg13655082		9	125109046	なし	あり	intergenic	CGI	0.461997	0.52387	-0.0618728	1.38048e-08	1.03088e-05	0.0546087	0.141509	0.184958	0.0627061	0.489365	0.253584	0.676778	0.000388989	0.00256794	0.368198	0.167129	0.00982933	0.0553975	0.142063	cg23837265	64785375	CRAAAAAATAATAACTACCCRAAAATCAAAACCAAACTATACTAAATAAC	NA		II			GAGACTTGGGTCGGCCTCCTGAAATGACAGCAGGGAGACTTGGGTGACCCCCCTTCCAGG[CG]CCATCTAGCACAGCCTGGCCCTGATCTCCGGGCAGCCACCACCTCCTCGGTCTGCCCCCT
287	cg02087079	COL23A1	5	177811349		#N/A	gene body	Others	0.471878	0.535968	-0.0640909	1.38243e-08	0.31793	0.465124	0.220705	0.405615	0.543288	0.571581	0.480604	0.00249351	0.0810451	0.708256	0.0278056	0.225438	0.0198586	0.498521	0.222902	cg18130044	62741417	AACTAACAAACCAAAAACTAACTTATATAACAACACAACAAAACTCCACA	59739419	AACTAACAAACCAAAAACTAACTTATATAACAACACAACGAAACTCCGCG	I	A	Red	CAGAATCTAGTCTTCCTCTCCCCTTCCTCGCTCCCTCCTTCCACCGCCGCAGTCATTCCC[CG]CGGAGTTTCGTTGTGTTGTTACACAAGCCAGCTTTTGGTTTGTTAGTTGTTCGCATTCCC
288	cg08721112		1	146553807	なし	あり	intergenic	CGI Shore	0.671485	0.590871	0.0806133	1.39381e-08	0.0891439	0.482571	0.594007	0.781756	0.986597	0.845922	0.8824	0.389872	0.154449	0.0562609	0.219854	0.135564	0.498365	0.634203	0.450464	cg23928726	72734394	TACAACCATTCAAATATATACCAAACATCTCCTACCCTCCCTAACCAAAC	NA		II			GGCGGGAACTGGAGGCCCACGCAGGTCGCCTGCGGTGTCTGCGGCCTGTGCCTCTGGGGC[CG]CCTGGCCAGGGAGGGCAGGAGATGCCTGGTACATACCTGAATGGCTGCAGGGCAGGTGAA
289	cg19311244		4	77341912	①prostate gtncer Wang D, Sun SQ, Yb YH, Wu WZ, Yang SL, Aan JM. Int J Oncol. 2014 ②multiple sclerosis Bush WS, McCauley JL, DeJager PL, Dudek SM, Hafler DA, Gibson RA, Matthews PM, Kappos L, Naegelin Y, Polman CH, Hauser SL, Oksenberg J, Haines JL, Ritchie MD; International Multiple Sclerosis Genetics Consortium. Genes Immun. 2011	#N/A	intergenic	CGI Shore	0.612677	0.680233	-0.067556	1.40542e-08	0.639359	0.530979	0.388466	0.520379	0.990254	0.360845	0.354018	1.75476e-08	0.305373	0.735042	0.198655	0.314667	0.113451	0.0267167	0.189262	cg19881928	18602441	AAATACTCACTAAAACAATAAAACTTAAAACCAACCACACTCAAAACACA	22714339	AAATACTCACTAAAACGATAAAACTTAAAACCGACCGCGCTCAAAACGCG	I	A	Red	GTCACCCTTACTGTCACCTCCCCTGTAACCTCCGCCCCACATGGCTTCACCCCAAAGCCC[CG]CGCTCTGAGCGCGGCCGGCTCCAAGCTCCACCGCCTCAGTGAGCACCCTCCAGATCCCGC
290	cg16987606	GPRC5C	17	72426469	なし	#N/A	Promoter	CGI Shore	0.269611	0.310917	-0.0413058	1.43422e-08	0.422622	0.705289	0.774451	0.821297	0.92989	0.511329	0.755534	0.716457	0.990903	0.030188	0.0445799	0.594109	0.526228	0.354415	0.185506	cg04850999	35621418	AACCCCTCTCCCTAAACACACTAAAAACATACAAAAACAAAATATAAAAC	NA		II			GGGGTTCATTCAGCCCCTCTCCCTGAGCACACTGGGGGCATGCAGGAGCAGGGTATGGGG[CG]TCTGCGCAGCTCCCTGCTTATCGCTAAGTGAGATCTGTGGCCAGGACGGCGGGGCCTGGA
291	cg15982419	RALBP1	18	9474707	①polycystic ovary syndrome Louwers YV, Stolk L, Uitterlinden AG, Laven JS. J Clin Endocrinol Metab. 2013	#N/A	Promoter	CGI Shore	0.357242	0.398683	-0.0414411	1.43682e-08	0.954123	0.0904827	0.17447	0.147988	0.256035	0.188425	0.11498	0.0415858	0.141826	0.834607	0.656379	0.12296	0.000221683	0.0175007	0.122854	cg23200371	38603300	TCTCTTTAAACACTATCACCAACAAATACAAACAAAAAACACAACAAACA	58749307	TCTCTTTAAACGCTATCACCAACAAATACGAACAAAAAACGCGACAAACG	I	A	Red	TTAATGGCTCCTTACCTCGTCCATCTTCGAGGTTTCTCCCTCGCTATTGGCTTGTGGCCC[CG]CCTGTCGCGTCCCTTGCTCGTACTTGTTGGTGACAGCGCCCAAAGAGACTCGCCTTTCTC
292	cg24364827	BOLA1	1	149871658		#N/A	gene body	CGI	0.24713	0.28547	-0.0383402	1.44959e-08	0.0526366	0.603378	0.554762	0.771837	0.86177	0.915971	0.807687	0.200891	0.0373881	0.017216	0.0531676	0.000124569	0.0285608	0.98283	0.0153506	cg01501551	53806449	ACTAAACTAACCRACAAATACCTAAATATAAAAACAAAAAACTTAAACTC	NA		II			TCACGCCCAAGACTGGGCTGGCCGACAAGTGCCTGGATATGAAAGCAGAAGGCTTGGGCT[CG]GGGGAGCCGGTGACCCTGCAGGTGTCGGGCGTCAGCCACCGAGGCCGCCTCTTCCACTCC
293	cg16879052	KCNJ9	1	160054270			gene body	CGI	0.513916	0.557758	-0.0438418	1.46377e-08
294	cg23791682	TLX2	2	74740580			Promoter	CGI	0.106845	0.120876	-0.014031	1.47525e-08
295	cg23261715		12	54144380			intergenic	CGI Shore	0.545066	0.582262	-0.0371955	1.47735e-08
296	cg02470045		19	56146928			intergenic	Others	0.286805	0.241303	0.0455019	1.51252e-08
297	cg14870223	WDR48	3	39093076			Promoter	CGI Shore	0.602543	0.648903	-0.0463608	1.52093e-08
298	cg09857324	TELO2	16	1545151			gene body	CGI Shore	0.798134	0.781902	0.0162321	1.54974e-08
299	cg15078122	MYBPC2	19	50969551			3'UTR	Others	0.608699	0.653748	-0.0450496	1.56443e-08
300	cg09277709	FBXO46	19	46224285			Promoter	CGI Shelf	0.734048	0.707194	0.0268541	1.5824e-08
301	cg26904169	STEAP2	7	89839865			Promoter	CGI Shore	0.539905	0.604174	-0.0642692	1.61942e-08
302	cg07218647		2	121338498			intergenic	CGI Shelf	0.62703	0.683633	-0.0566032	1.63642e-08
303	cg02749105	ZNF837	19	58879056			3'UTR	CGI	0.82567	0.870955	-0.0452848	1.65654e-08
304	cg14373579	LOC100272217	9	133455264			Promoter	CGI	0.0555012	0.0665016	-0.0110004	1.67668e-08
305	cg27532360	ITGA2B	17	42452994			gene body	Others	0.666834	0.70711	-0.0402759	1.70101e-08
306	cg19379572	PRICKLE1	12	42876523			Promoter	CGI Shore	0.163885	0.183604	-0.0197192	1.70737e-08
307	cg01884321	LOC285550	4	15683497			Promoter	CGI	0.0586845	0.0687541	-0.0100696	1.75108e-08
308	cg20810195		1	86970291			intergenic	Others	0.747591	0.701589	0.0460024	1.97362e-08
309	cg00167941	PPFIA1	11	70116446			Promoter	CGI	0.0538471	0.0620336	-0.00818649	1.97698e-08
310	cg13430552		2	25427652			intergenic	CGI Shore	0.585827	0.639929	-0.0541019	2.05388e-08
311	cg17843887	MMEL1	1	2542359			gene body	Others	0.8734	0.839539	0.0338605	2.1713e-08
312	cg26250093	C2orf84	2	24397649			Promoter	CGI	0.888506	0.919462	-0.0309555	2.18085e-08
313	cg23928726	PEX10	1	2344998			Promoter	CGI Shore	0.29506	0.345254	-0.0501935	2.18781e-08
314	cg21084358	SCRN2;SCRN2	17	45918765			Promoter	CGI	0.0743359	0.0623757	0.0119602	2.21943e-08
315	cg10767425		15	34788847			intergenic	CGI Shore	0.213256	0.295743	-0.082487	2.22559e-08
316	cg05034603	SLC2A1	1	43396871			gene body	Others	0.171981	0.193482	-0.0215014	2.26091e-08
317	cg06281680		2	232347922			intergenic	CGI Shore	0.171718	0.202196	-0.0304773	2.27385e-08
318	cg09637273		17	55939387			intergenic	CGI	0.226783	0.273286	-0.0465024	2.40334e-08
319	cg02802029	PLOD2	3	145879686			Promoter	CGI Shore	0.447523	0.53498	-0.0874578	2.43239e-08
320	cg20816361		1	2467100			intergenic	CGI	0.722893	0.674055	0.0488383	2.43855e-08
321	cg01501551		14	74100860			intergenic	CGI	0.14244	0.156217	-0.0137772	2.45832e-08
322	cg01243823	NOD2	16	50732212			gene body	Others	0.296824	0.356345	-0.0595209	2.50056e-08
323	cg00796728	FUT4	11	94276898			Promoter	CGI	0.0716718	0.0849016	-0.0132298	2.54147e-08
324	cg03344806	PRPS1L1	7	18067282			Promoter	Others	0.772333	0.732967	0.0393658	2.81332e-08
325	cg20292636	PLEKHA6	1	204328377			Promoter	Others	0.323374	0.364571	-0.0411971	2.85996e-08
326	cg04329429		2	9262862			intergenic	Others	0.922207	0.905145	0.0170624	2.93196e-08
327	cg24613050		10	81743128			intergenic	CGI	0.380056	0.419771	-0.0397148	3.09148e-08
328	cg22871318	PRICKLE1	12	42982419			Promoter	CGI Shore	0.468004	0.509715	-0.0417105	3.24311e-08
329	cg20136951	PEX10	1	2345400			Promoter	CGI Shore	0.523836	0.557118	-0.0332823	3.39834e-08
330	cg22814929	BTN2A1	6	26458213			Promoter	CGI Shore	0.137194	0.11339	0.0238034	3.57317e-08
331	cg15069551	LOC284798	20	25128695			Promoter	CGI Shore	0.728974	0.772765	-0.0437913	3.57547e-08
332	cg20401945	ASPHD1	16	29912460			Promoter	CGI Shore	0.49668	0.535529	-0.0388491	3.5838e-08
333	cg24280832	C10orf11	10	77871958			gene body	CGI Shore	0.805629	0.864281	-0.0586517	3.70649e-08
334	cg11240062		8	144361073			intergenic	CGI	0.48961	0.377508	0.112102	3.78558e-08
335	cg24690236	RYR2	1	237729917			gene body	Others	0.920858	0.896005	0.0248525	3.83848e-08
336	cg27569858	ALX3	1	110614161			Promoter	CGI Shore	0.72621	0.758073	-0.0318623	3.93882e-08
337	cg09779044	CKAP5	11	46864195			Promoter	CGI Shelf	0.840704	0.819587	0.0211175	4.06296e-08
338	cg17419731	MIR589	7	5535731			Promoter	CGI Shore	0.837634	0.814023	0.0236111	4.06738e-08
339	cg10181784	CNOT6	5	179961652			gene body	Others	0.92664	0.935611	-0.00897093	4.14169e-08
340	cg00086809	RAB40C	16	640354			Promoter	CGI	0.0871204	0.100552	-0.0134312	4.16032e-08
341	cg23373640		14	65696480			intergenic	Others	0.300682	0.370428	-0.0697455	4.20496e-08
342	cg24790788	PLOD2	3	145879626			Promoter	CGI Shore	0.432318	0.519781	-0.087463	4.28138e-08
343	cg01815150	SENP2	3	185304139			Promoter	CGI	0.244331	0.278528	-0.0341967	4.35058e-08
344	cg06000330		7	19183231			intergenic	CGI Shore	0.507306	0.562914	-0.0556081	4.38425e-08
345	cg08354681	CDYL	6	4773278			gene body	CGI Shore	0.761911	0.714717	0.0471936	4.41787e-08
346	cg04580344	C6orf174	6	127797022			gene body	CGI	0.586955	0.704636	-0.117681	4.68281e-08
347	cg04861904		1	147737182			intergenic	CGI	0.294322	0.336452	-0.0421298	4.80049e-08
348	cg06708213	MGAT5B	17	74864041			Promoter	CGI Shore	0.691586	0.722511	-0.030925	4.82008e-08
349	cg11660018	PRSS23	11	86510915			Promoter	CGI Shore	0.475518	0.52352	-0.0480021	4.89195e-08
350	cg01185530	DNAJC3	13	96329433			Promoter	CGI	0.0623486	0.074897	-0.0125485	4.90262e-08
351	cg17277199	C2orf84	2	24397845			Promoter	CGI	0.447669	0.51626	-0.068591	4.92864e-08
352	cg17493885	NSD1	5	176559558			Promoter	CGI	0.526155	0.602237	-0.0760821	4.9333e-08
353	cg13218710	SHROOM1	5	132158887			gene body	CGI	0.224472	0.24743	-0.0229575	5.04394e-08
354	cg00521464		17	72872308			intergenic	CGI Shelf	0.692087	0.730438	-0.0383506	5.25806e-08
355	cg11928000	SAFB2	19	5622738			Promoter	CGI	0.0106635	0.00321409	0.00744938	5.42502e-08
356	cg00384701		3	13974800			intergenic	CGI	0.408419	0.467281	-0.0588621	5.59577e-08
357	cg01293379	RAB12	18	8610135			gene body	CGI	0.0742471	0.0942293	-0.0199822	5.63359e-08
358	cg19247726	OBSCN	1	228565914			gene body	CGI Shore	0.504589	0.549847	-0.0452581	5.7953e-08
359	cg18402261		17	48021977			intergenic	Others	0.347891	0.378245	-0.0303538	5.82227e-08
360	cg24876035	KIAA1543	19	7682769			gene body	CGI	0.794558	0.760618	0.0339398	5.84151e-08
361	cg07355069	HMGCS1	5	43289541			3'UTR	Others	0.911953	0.880595	0.031358	5.94215e-08
362	cg02030913	NFKBIL1	6	31515391			Promoter	Others	0.122808	0.0854116	0.0373964	5.99915e-08
363	cg17611742	DENND1B	1	197745238			Promoter	CGI Shore	0.305306	0.340372	-0.0350655	6.30243e-08
364	cg20984663	PKN1	19	14543883			Promoter	CGI	0.0609578	0.042062	0.0188957	6.31678e-08
365	cg09768617	JAZF1	7	27908936			gene body	Others	0.838594	0.864432	-0.0258382	6.45229e-08
366	cg20941258	TDGF1	3	46618668			Promoter	CGI	0.453776	0.501529	-0.0477529	6.50831e-08
367	cg18328206	RASSF5	1	206681378			Promoter	CGI	0.0303741	0.0189561	0.0114179	6.88663e-08
368	cg16428357	FER1L4	20	34190258			gene body	CGI	0.772899	0.822145	-0.0492456	7.22103e-08
369	cg24933709		7	149120687			intergenic	CGI Shore	0.395418	0.451723	-0.056305	7.24852e-08
370	cg03316881		10	49515028			intergenic	CGI	0.0487406	0.0603391	-0.0115985	7.41488e-08
371	cg24025550		15	59157523			intergenic	CGI	0.352012	0.420405	-0.0683938	7.41735e-08
372	cg26794715	MSC	8	72757827			Promoter	CGI Shore	0.50078	0.531026	-0.0302455	7.60458e-08
373	cg12210255		7	72838671			intergenic	CGI	0.254074	0.296061	-0.0419866	7.7312e-08
374	cg24398479		7	27192061			intergenic	CGI Shore	0.0863306	0.099672	-0.0133414	7.75738e-08
375	cg09850442	DTNB	2	25896287			Promoter	CGI	0.0520147	0.0639714	-0.0119567	7.81945e-08
376	cg05330360	ZPBP2	17	38023993			Promoter	CGI Shore	0.416583	0.481102	-0.064519	7.84339e-08
377	cg04474085		4	77342550			intergenic	CGI	0.183751	0.238122	-0.054371	7.95092e-08
378	cg00360794	LTK	15	41803850			gene body	CGI	0.180025	0.204942	-0.0249174	7.98351e-08
379	cg09182138	BCAN	1	156612436			Promoter	CGI	0.299802	0.329161	-0.0293588	8.07992e-08
380	cg11931463		3	156807379			intergenic	CGI Shore	0.466134	0.504986	-0.0388519	8.09157e-08
381	cg08082389	C14orf135	14	60561405			Promoter	CGI Shelf	0.621067	0.582453	0.038614	8.31819e-08
382	cg01530154		6	28661712			intergenic	Others	0.175093	0.210326	-0.035233	9.352e-08
383	cg03021802	EPB49	8	21923841			Promoter	CGI	0.39157	0.426867	-0.0352966	9.70882e-08
384	cg11968118		17	16474839			intergenic	CGI Shelf	0.684431	0.717767	-0.0333356	1.01088e-07
385	cg03027739		7	127805680			intergenic	CGI Shore	0.63536	0.678923	-0.0435632	1.01118e-07
386	cg08864245	SYNGAP1	6	33395936			gene body	CGI Shore	0.0189245	0.00849295	0.0104315	1.0238e-07
387	cg06666376	C19orf77	19	3480596			Promoter	CGI Shore	0.688682	0.613013	0.0756695	1.04666e-07
388	cg24642169		1	212731669			intergenic	CGI	0.439396	0.478393	-0.038997	1.05152e-07
389	cg07004386		14	70040391			intergenic	CGI Shore	0.295014	0.416092	-0.121078	1.05258e-07
390	cg14026788	TBC1D15	12	72233266			Promoter	CGI Shore	0.0763337	0.0893523	-0.0130186	1.05398e-07
391	cg02577963	KDM4B	19	5041570			gene body	CGI Shore	0.733449	0.70454	0.0289094	1.07606e-07
392	cg07031872	SLC24A4	14	92788417			Promoter	CGI Shore	0.597651	0.649005	-0.051354	1.08942e-07
393	cg19334350	PTPRN2	7	157406737			gene body	CGI Shore	0.398752	0.310382	0.0883702	1.09132e-07
394	cg01530605	SOX2OT	3	181414848			gene body	CGI Shore	0.20992	0.269015	-0.0590952	1.101e-07
395	cg00076325		2	172974630			intergenic	CGI Shore	0.220042	0.242999	-0.0229568	1.13949e-07
396	cg11972332		17	59494129			intergenic	CGI	0.305907	0.323854	-0.0179476	1.1678e-07
397	cg01043616	ACCN2	12	50475035			gene body	CGI	0.557872	0.616325	-0.058453	1.18212e-07
398	cg13540024	THAP6	4	76439401			Promoter	CGI Shore	0.158522	0.123532	0.0349902	1.19199e-07
399	cg02247068	ITPKA	15	41793472			gene body	CGI Shore	0.327779	0.361515	-0.0337364	1.1924e-07
400	cg03151810		8	144371745			intergenic	CGI	0.550449	0.42039	0.13006	1.19384e-07
401	cg14614403	MLLT3	9	20621888			gene body	CGI Shore	0.0254496	0.0132734	0.0121762	1.1964e-07
402	cg10389771	BCAN;BCAN	1	156616779			gene body	CGI	0.321713	0.358405	-0.0366921	1.20045e-07
403	cg10599571	MRPS6;SLC5A3	21	35445161			Promoter	CGI	0.452061	0.497004	-0.0449435	1.21174e-07
404	cg09523275	NKAPL	6	28227093			Promoter	CGI	0.273903	0.321329	-0.0474261	1.21575e-07
405	cg01276128	ACTN4	19	39138334			Promoter	CGI	0.0784284	0.0974302	-0.0190019	1.21779e-07
406	cg13947929	CRHR1	17	43863356			gene body	CGI Shore	0.433735	0.477878	-0.0441429	1.22582e-07
407	cg23009355	GAL	11	68451396			Promoter	CGI	0.946733	0.960338	-0.0136053	1.22612e-07
408	cg12845268		10	63657363			intergenic	Others	0.47757	0.538824	-0.061254	1.23784e-07
409	cg00345862	LECT1	13	53313845			Promoter	CGI	0.268686	0.284479	-0.0157928	1.24591e-07
410	cg02904657		15	40571997			intergenic	CGI Shore	0.642245	0.704861	-0.0626162	1.27094e-07
411	cg20047230	CP110	16	19535092			Promoter	CGI	0.077949	0.103585	-0.0256358	1.28865e-07
412	cg24923891		10	102414057			intergenic	CGI Shore	0.0399316	0.0196439	0.0202878	1.31761e-07
413	cg03727500		2	232348334			intergenic	CGI	0.499036	0.553088	-0.0540525	1.33452e-07
414	cg07731146	IKZF5	10	124768267			Promoter	CGI	0.123094	0.150357	-0.0272627	1.39259e-07
415	cg04889069		8	57030408			intergenic	CGI	0.547786	0.612967	-0.065182	1.41374e-07
416	cg08122831		2	213697579			intergenic	CGI	0.747453	0.797905	-0.0504522	1.41716e-07
417	cg06030229	MIB1	18	19321133			Promoter	CGI	0.0223416	0.00853795	0.0138037	1.43981e-07
